# Supplementary material for: N-(4-Bromo­butano­yl)-N′-phen­ylthio­urea
Source: Acta Crystallogr Sect E Struct Rep Online. 2011 Jun 11;67(Pt 7):o1629. doi: 10.1107/S1600536811021684 (PMC3152046; doi:10.1107/S1600536811021684)
Supplement: Supplementary file 1 [file e-67-o1629-sup1.cif]

##############################################################################
#                                                                            #
# This CIF contains the data in a paper accepted for publication in          #
# Acta Crystallographica Section E. It conforms to the requirements of       #
# Notes for Authors for Acta Crystallographica Section E, and has been       #
# peer reviewed under the auspices of the IUCr Commission on Journals.       #
#                                                                            #
# Full details of the Crystallographic Information File format               #
# are given in the paper "The Crystallographic Information File (CIF):       #
# a New Standard Archive File for Crystallography" by S. R. Hall, F. H.      #
# Allen and I. D. Brown [Acta Cryst. (1991), A47, 655-685].                  #
#                                                                            #
# The current version of the core CIF dictionary is obtainable from          #
# ftp://ftp.iucr.org/pub/cif_core.dic.                                       #
#                                                                            #
# Software is freely available for graphical display of the structure(s)     #
# in this CIF. For information consult the CIF software page                 #
# http://www.iucr.org/resources/cif/software.                                #
#                                                                            #
# This file may be used for bona fide research purposes within the           #
# scientific community so long as proper attribution is given to the journal # 
# article from which it was obtained.                                        #
#                                                                            #
##############################################################################
data_global
_audit_creation_method     'form.cif (version 2.0)'
_journal_data_validation_number     ?
_journal_date_recd_electronic     2011-05-20
_journal_date_accepted     2011-06-06
_journal_name_full     'Acta Crystallographica, Section E'
_journal_year     2011
_journal_volume     67
_journal_issue      7
_journal_page_first     o1629
_journal_page_last     o1629
_journal_paper_category     QO
_journal_coeditor_code     DN2691
_publ_contact_author_name     'Yamin, Bohari.M. '
_publ_contact_author_address
;
      School of Chemical Sciences and Food Technology
      Universiti  Kebangsaan Malaysia
      UKM 43600 Bangi Selangor, Malaysia.
;
_publ_contact_author_email     'bohari@ukm.my'
_publ_contact_author_fax     '6 03 89212410 '
_publ_contact_author_phone     '6 03 89213880'
_publ_section_title
;
<i>N</i>-(4-Bromobutanoyl)-<i>N</i>'-phenylthiourea
;
loop_
    _publ_author_name
    _publ_author_footnote
    _publ_author_address
    'Yamin, Bohari M.' ?
;     School of Chemical Sciences and Food Technology
      Universiti  Kebangsaan Malaysia
      UKM 43600 Bangi Selangor, Malaysia.
;
    'Othman, Nur Eliyanti Ali' ?
;     School of Chemical Sciences and Food Technology
      Universiti  Kebangsaan Malaysia
      UKM 43600 Bangi Selangor, Malaysia.
;
data_I
_audit_creation_method     SHELXL-97
_chemical_name_systematic
;
<i>N</i>-(4-Bromobutanoyl)-<i>N</i>'-phenylthiourea
;
_chemical_name_common     ?
_chemical_formula_moiety     'C11 H13 Br N2 O S'
_chemical_formula_sum     'C11 H13 Br N2 O S'
_chemical_formula_iupac     'C11 H13 Br N2 O S'
_chemical_formula_weight     301.20
_chemical_melting_point_gt     392.3
_chemical_melting_point_lt     393.2
_symmetry_cell_setting     monoclinic
_symmetry_space_group_name_H-M     'P 21/c'
_symmetry_space_group_name_Hall     '-P 2ybc'
loop_
    _symmetry_equiv_pos_as_xyz
    'x, y, z'
    '-x, y+1/2, -z+1/2'
    '-x, -y, -z'
    'x, -y-1/2, z-1/2'
_cell_length_a     14.689(3)
_cell_length_b     10.349(2)
_cell_length_c     18.249(4)
_cell_angle_alpha     90.00
_cell_angle_beta     111.220(5)
_cell_angle_gamma     90.00
_cell_volume     2586.0(10)
_cell_formula_units_Z     8
_cell_measurement_reflns_used     2780
_cell_measurement_theta_min     1.49
_cell_measurement_theta_max     26.00
_cell_measurement_temperature     298(2)
_exptl_crystal_description     block
_exptl_crystal_colour     colourless
_exptl_crystal_size_max     0.50
_exptl_crystal_size_mid     0.33
_exptl_crystal_size_min     0.10
_exptl_crystal_density_diffrn     1.547
_exptl_crystal_density_meas     ?
_exptl_crystal_density_method     'not measured'
_exptl_crystal_F_000     1216
_exptl_absorpt_coefficient_mu     3.322
_exptl_absorpt_correction_type     multi-scan
_exptl_absorpt_process_details     '(SADABS; Bruker, 2000)'
_exptl_absorpt_correction_T_min     0.2874
_exptl_absorpt_correction_T_max     0.7323
_exptl_special_details
;
;
_diffrn_ambient_temperature     298(2)
_diffrn_radiation_type     MoK\a
_diffrn_radiation_wavelength     0.71073
_diffrn_radiation_source     'fine-focus sealed tube'
_diffrn_radiation_monochromator     graphite
_diffrn_measurement_device_type
;
Bruker SMART APEX CCD area-detector diffractometer
;
_diffrn_measurement_method     '\w scan'
_diffrn_detector_area_resol_mean     83.66
_diffrn_reflns_number     15722
_diffrn_reflns_av_R_equivalents     0.0479
_diffrn_reflns_av_sigmaI/netI     0.0596
_diffrn_reflns_theta_min     1.49
_diffrn_reflns_theta_max     26.00
_diffrn_reflns_theta_full     26.0
_diffrn_measured_fraction_theta_max     1.00
_diffrn_measured_fraction_theta_full     1.00
_diffrn_reflns_limit_h_min     -17
_diffrn_reflns_limit_h_max     18
_diffrn_reflns_limit_k_min     -12
_diffrn_reflns_limit_k_max     9
_diffrn_reflns_limit_l_min     -21
_diffrn_reflns_limit_l_max     22
_diffrn_standards_number     0
_diffrn_standards_interval_count     0
_diffrn_standards_interval_time     0
_diffrn_standards_decay_%     0
_refine_special_details
;
Refinement of <i>F</i>^2^ against ALL reflections. The weighted <i>R</i>-factor
<i>wR</i> and goodness of fit <i>S</i> are based on <i>F</i>^2^, conventional
<i>R</i>-factors <i>R</i> are based on <i>F</i>, with <i>F</i> set to zero for
negative <i>F</i>^2^. The threshold expression of <i>F</i>^2^ >
\s(<i>F</i>^2^) is used only for calculating <i>R</i>-factors(gt) <i>etc</i>.
and is not relevant to the choice of reflections for refinement.
<i>R</i>-factors based on <i>F</i>^2^ are statistically about twice as large
as those based on <i>F</i>, and <i>R</i>- factors based on ALL data will be
even larger.
;
_reflns_number_total     5077
_reflns_number_gt     3076
_reflns_threshold_expression     'I>2/s(I)'
_refine_ls_structure_factor_coef     Fsqd
_refine_ls_matrix_type     full
_refine_ls_R_factor_all     0.1044
_refine_ls_R_factor_gt     0.0577
_refine_ls_wR_factor_gt     0.1476
_refine_ls_wR_factor_ref     0.1770
_refine_ls_goodness_of_fit_ref     1.014
_refine_ls_restrained_S_all     1.014
_refine_ls_number_reflns     5077
_refine_ls_number_parameters     289
_refine_ls_number_restraints     0
_refine_ls_hydrogen_treatment     constr
_refine_ls_weighting_scheme     calc
_refine_ls_weighting_details
         'calc w=1/[\s^2^(Fo^2^)+(0.0843P)^2^+2.7585P] where P=(Fo^2^+2Fc^2^)/3'
_atom_sites_solution_hydrogens     geom
_atom_sites_solution_primary     direct
_atom_sites_solution_secondary     difmap
_refine_ls_shift/su_max     0.001
_refine_ls_shift/su_mean     0.000
_refine_diff_density_max     0.89
_refine_diff_density_min     -0.75
_refine_ls_extinction_method     none
_refine_ls_extinction_coef     ?
loop_
    _atom_type_symbol
    _atom_type_description
    _atom_type_scat_dispersion_real
    _atom_type_scat_dispersion_imag
    _atom_type_scat_source
    'C' 'C' 0.0033 0.0016
                         'International Tables Vol C Tables 4.2.6.8 and 6.1.1.4'
    'H' 'H' 0.0000 0.0000
                         'International Tables Vol C Tables 4.2.6.8 and 6.1.1.4'
    'N' 'N' 0.0061 0.0033
                         'International Tables Vol C Tables 4.2.6.8 and 6.1.1.4'
    'O' 'O' 0.0106 0.0060
                         'International Tables Vol C Tables 4.2.6.8 and 6.1.1.4'
    'S' 'S' 0.1246 0.1234
                         'International Tables Vol C Tables 4.2.6.8 and 6.1.1.4'
    'Br' 'Br' -0.2901 2.4595
                         'International Tables Vol C Tables 4.2.6.8 and 6.1.1.4'
_computing_data_collection     'SMART (Bruker, 2000)'
_computing_cell_refinement     'SAINT (Bruker, 2000)'
_computing_data_reduction     'SAINT (Bruker, 2000)'
_computing_structure_solution     'SHELXS97 (Sheldrick, 2008)'
_computing_structure_refinement     'SHELXL97 (Sheldrick, 2008)'
_computing_molecular_graphics     'SHELXTL (Sheldrick, 2008)'
_computing_publication_material
;
SHELXTL (Sheldrick, 2008), PARST (Nardelli, 1995) and PLATON
(Spek, 2009)
;
loop_
    _atom_site_type_symbol
    _atom_site_label
    _atom_site_fract_x
    _atom_site_fract_y
    _atom_site_fract_z
    _atom_site_U_iso_or_equiv
    _atom_site_adp_type
    _atom_site_calc_flag
    _atom_site_refinement_flags
    _atom_site_occupancy
    _atom_site_symmetry_multiplicity
    _atom_site_disorder_assembly
    _atom_site_disorder_group
    Br Br1 1.00981(7) 0.72786(12) 1.00605(6) 0.1327(4) Uani d . 1 1 . .
    Br Br2 0.28595(5) 0.69236(7) 0.28367(4) 0.0784(3) Uani d . 1 1 . .
    S S1 0.48380(9) 0.47455(14) 0.83458(8) 0.0528(4) Uani d . 1 1 . .
    S S2 0.74841(9) 1.02020(13) 0.52423(8) 0.0513(3) Uani d . 1 1 . .
    O O1 0.7046(3) 0.6521(4) 0.7416(2) 0.0615(10) Uani d . 1 1 . .
    O O2 0.5743(3) 0.6931(3) 0.5762(2) 0.0555(9) Uani d . 1 1 . .
    N N1 0.6510(3) 0.5574(4) 0.8311(2) 0.0458(10) Uani d . 1 1 . .
    H H1 0.6702 0.5361 0.8799 0.055 Uiso calc R 1 1 . .
    N N2 0.5208(3) 0.5717(4) 0.7131(2) 0.0478(10) Uani d . 1 1 . .
    H H2 0.5610 0.6068 0.6946 0.057 Uiso calc R 1 1 . .
    N N3 0.6000(3) 0.8661(4) 0.5094(2) 0.0427(9) Uani d . 1 1 . .
    H H3 0.5736 0.9093 0.4666 0.051 Uiso calc R 1 1 . .
    N N4 0.7312(3) 0.8488(4) 0.6266(2) 0.0491(10) Uani d . 1 1 . .
    H H4 0.6998 0.7869 0.6382 0.059 Uiso calc R 1 1 . .
    C C1 1.0005(4) 0.6481(8) 0.9059(4) 0.091(2) Uani d . 1 1 . .
    H H1A 1.0458 0.6906 0.8861 0.109 Uiso calc R 1 1 . .
    H H1B 1.0193 0.5579 0.9148 0.109 Uiso calc R 1 1 . .
    C C2 0.8995(4) 0.6569(7) 0.8455(4) 0.0767(19) Uani d . 1 1 . .
    H H2A 0.8814 0.7474 0.8370 0.092 Uiso calc R 1 1 . .
    H H2B 0.9003 0.6225 0.7963 0.092 Uiso calc R 1 1 . .
    C C3 0.8241(4) 0.5886(6) 0.8656(3) 0.0588(14) Uani d . 1 1 . .
    H H3A 0.8255 0.6194 0.9162 0.071 Uiso calc R 1 1 . .
    H H3B 0.8399 0.4972 0.8709 0.071 Uiso calc R 1 1 . .
    C C4 0.7220(4) 0.6051(5) 0.8060(3) 0.0486(12) Uani d . 1 1 . .
    C C5 0.5530(3) 0.5391(4) 0.7884(3) 0.0407(11) Uani d . 1 1 . .
    C C6 0.4217(3) 0.5511(5) 0.6608(3) 0.0443(11) Uani d . 1 1 . .
    C C7 0.3889(4) 0.4292(6) 0.6373(3) 0.0623(15) Uani d . 1 1 . .
    H H7 0.4297 0.3584 0.6562 0.075 Uiso calc R 1 1 . .
    C C8 0.2944(5) 0.4120(7) 0.5851(4) 0.0777(19) Uani d . 1 1 . .
    H H8 0.2713 0.3292 0.5688 0.093 Uiso calc R 1 1 . .
    C C9 0.2350(4) 0.5158(8) 0.5576(4) 0.080(2) Uani d . 1 1 . .
    H H9 0.1712 0.5036 0.5230 0.096 Uiso calc R 1 1 . .
    C C10 0.2687(4) 0.6376(7) 0.5803(4) 0.0740(18) Uani d . 1 1 . .
    H H10 0.2281 0.7084 0.5609 0.089 Uiso calc R 1 1 . .
    C C11 0.3631(4) 0.6559(6) 0.6324(3) 0.0576(14) Uani d . 1 1 . .
    H H11 0.3866 0.7388 0.6479 0.069 Uiso calc R 1 1 . .
    C C12 0.2997(4) 0.6205(6) 0.3859(3) 0.0624(15) Uani d . 1 1 . .
    H H12A 0.2589 0.6690 0.4076 0.075 Uiso calc R 1 1 . .
    H H12B 0.2772 0.5317 0.3792 0.075 Uiso calc R 1 1 . .
    C C13 0.4040(4) 0.6247(5) 0.4427(3) 0.0510(12) Uani d . 1 1 . .
    H H13A 0.4079 0.5829 0.4914 0.061 Uiso calc R 1 1 . .
    H H13B 0.4447 0.5762 0.4208 0.061 Uiso calc R 1 1 . .
    C C14 0.4432(4) 0.7593(5) 0.4606(3) 0.0544(13) Uani d . 1 1 . .
    H H14A 0.3995 0.8094 0.4785 0.065 Uiso calc R 1 1 . .
    H H14B 0.4437 0.7986 0.4124 0.065 Uiso calc R 1 1 . .
    C C15 0.5449(3) 0.7663(5) 0.5219(3) 0.0442(11) Uani d . 1 1 . .
    C C16 0.6924(3) 0.9049(4) 0.5572(3) 0.0423(11) Uani d . 1 1 . .
    C C17 0.8234(4) 0.8868(5) 0.6832(3) 0.0497(12) Uani d . 1 1 . .
    C C18 0.9079(4) 0.8368(7) 0.6801(4) 0.0709(17) Uani d . 1 1 . .
    H H18 0.9066 0.7786 0.6409 0.085 Uiso calc R 1 1 . .
    C C19 0.9966(5) 0.8749(9) 0.7373(5) 0.093(2) Uani d . 1 1 . .
    H H19 1.0549 0.8426 0.7356 0.112 Uiso calc R 1 1 . .
    C C20 0.9985(6) 0.9573(9) 0.7942(5) 0.100(3) Uani d . 1 1 . .
    H H20 1.0579 0.9810 0.8321 0.120 Uiso calc R 1 1 . .
    C C21 0.9142(6) 1.0065(7) 0.7972(5) 0.095(2) Uani d . 1 1 . .
    H H21 0.9164 1.0643 0.8368 0.114 Uiso calc R 1 1 . .
    C C22 0.8253(5) 0.9712(6) 0.7417(4) 0.0694(16) Uani d . 1 1 . .
    H H22 0.7675 1.0042 0.7439 0.083 Uiso calc R 1 1 . .
loop_
    _atom_site_aniso_label
    _atom_site_aniso_U_11
    _atom_site_aniso_U_22
    _atom_site_aniso_U_33
    _atom_site_aniso_U_12
    _atom_site_aniso_U_13
    _atom_site_aniso_U_23
    Br1 0.0786(6) 0.1732(10) 0.1102(7) -0.0418(6) -0.0091(5) -0.0171(6)
    Br2 0.0770(5) 0.0753(5) 0.0611(4) 0.0005(3) -0.0013(3) -0.0011(3)
    S1 0.0424(7) 0.0709(9) 0.0440(7) -0.0065(6) 0.0144(6) 0.0010(6)
    S2 0.0425(7) 0.0632(8) 0.0445(7) -0.0108(6) 0.0111(6) 0.0055(6)
    O1 0.044(2) 0.079(3) 0.053(2) -0.0140(18) 0.0074(17) 0.0128(19)
    O2 0.049(2) 0.054(2) 0.051(2) -0.0114(17) 0.0036(17) 0.0105(17)
    N1 0.036(2) 0.060(3) 0.036(2) -0.0008(18) 0.0054(18) 0.0018(18)
    N2 0.038(2) 0.060(3) 0.040(2) -0.0077(19) 0.0073(18) 0.0072(19)
    N3 0.035(2) 0.052(2) 0.035(2) -0.0029(18) 0.0048(17) 0.0031(17)
    N4 0.036(2) 0.059(3) 0.043(2) -0.0082(19) 0.0032(18) 0.0071(19)
    C1 0.041(3) 0.132(6) 0.096(5) 0.011(4) 0.021(4) 0.041(5)
    C2 0.041(3) 0.121(6) 0.063(4) 0.005(3) 0.013(3) 0.024(4)
    C3 0.046(3) 0.070(4) 0.052(3) -0.007(3) 0.008(3) 0.006(3)
    C4 0.041(3) 0.057(3) 0.043(3) -0.008(2) 0.009(2) -0.002(2)
    C5 0.041(3) 0.039(3) 0.040(3) 0.002(2) 0.012(2) -0.002(2)
    C6 0.034(2) 0.058(3) 0.036(2) -0.006(2) 0.007(2) 0.001(2)
    C7 0.057(3) 0.058(3) 0.060(3) -0.006(3) 0.006(3) 0.006(3)
    C8 0.068(4) 0.080(5) 0.071(4) -0.030(4) 0.008(3) -0.003(3)
    C9 0.039(3) 0.125(6) 0.059(4) -0.017(4) -0.002(3) 0.012(4)
    C10 0.042(3) 0.091(5) 0.079(4) 0.010(3) 0.010(3) 0.015(4)
    C11 0.051(3) 0.059(3) 0.061(3) 0.003(3) 0.018(3) 0.001(3)
    C12 0.051(3) 0.066(4) 0.061(3) -0.017(3) 0.010(3) -0.005(3)
    C13 0.044(3) 0.051(3) 0.051(3) -0.007(2) 0.009(2) 0.000(2)
    C14 0.044(3) 0.048(3) 0.060(3) 0.001(2) 0.006(3) 0.004(2)
    C15 0.039(3) 0.045(3) 0.046(3) -0.006(2) 0.013(2) -0.005(2)
    C16 0.038(3) 0.046(3) 0.042(3) 0.001(2) 0.012(2) -0.004(2)
    C17 0.043(3) 0.051(3) 0.045(3) -0.004(2) 0.004(2) 0.012(2)
    C18 0.047(3) 0.096(5) 0.065(4) -0.002(3) 0.014(3) 0.007(3)
    C19 0.043(4) 0.128(7) 0.095(6) -0.002(4) 0.008(4) 0.031(5)
    C20 0.068(5) 0.108(6) 0.084(6) -0.030(5) -0.020(4) 0.015(5)
    C21 0.090(6) 0.077(5) 0.080(5) -0.014(4) -0.014(4) -0.008(4)
    C22 0.065(4) 0.057(4) 0.068(4) -0.002(3) 0.002(3) -0.001(3)
_geom_special_details
;
All e.s.d.'s (except the e.s.d. in the dihedral angle between two l.s. planes)
are estimated using the full covariance matrix. The cell e.s.d.'s are taken
into account individually in the estimation of e.s.d.'s in distances, angles
and torsion angles; correlations between e.s.d.'s in cell parameters are only
used when they are defined by crystal symmetry. An approximate (isotropic)
treatment of cell e.s.d.'s is used for estimating e.s.d.'s involving l.s.
planes.
;
loop_
    _geom_bond_atom_site_label_1
    _geom_bond_atom_site_label_2
    _geom_bond_site_symmetry_2
    _geom_bond_distance
    _geom_bond_publ_flag
    Br1 C1 . 1.964(8) ?
    Br2 C12 . 1.950(6) ?
    S1 C5 . 1.676(5) ?
    S2 C16 . 1.680(5) ?
    O1 C4 . 1.211(6) ?
    O2 C15 . 1.196(6) ?
    N1 C4 . 1.373(6) ?
    N1 C5 . 1.380(6) ?
    N1 H1 . 0.8600 ?
    N2 C5 . 1.325(6) ?
    N2 C6 . 1.437(6) ?
    N2 H2 . 0.8600 ?
    N3 C16 . 1.381(6) ?
    N3 C15 . 1.381(6) ?
    N3 H3 . 0.8600 ?
    N4 C16 . 1.321(6) ?
    N4 C17 . 1.429(6) ?
    N4 H4 . 0.8600 ?
    C1 C2 . 1.497(8) ?
    C1 H1A . 0.9700 ?
    C1 H1B . 0.9700 ?
    C2 C3 . 1.467(8) ?
    C2 H2A . 0.9700 ?
    C2 H2B . 0.9700 ?
    C3 C4 . 1.510(7) ?
    C3 H3A . 0.9700 ?
    C3 H3B . 0.9700 ?
    C6 C7 . 1.362(7) ?
    C6 C11 . 1.365(7) ?
    C7 C8 . 1.383(8) ?
    C7 H7 . 0.9300 ?
    C8 C9 . 1.360(9) ?
    C8 H8 . 0.9300 ?
    C9 C10 . 1.363(9) ?
    C9 H9 . 0.9300 ?
    C10 C11 . 1.382(8) ?
    C10 H10 . 0.9300 ?
    C11 H11 . 0.9300 ?
    C12 C13 . 1.508(7) ?
    C12 H12A . 0.9700 ?
    C12 H12B . 0.9700 ?
    C13 C14 . 1.497(7) ?
    C13 H13A . 0.9700 ?
    C13 H13B . 0.9700 ?
    C14 C15 . 1.510(7) ?
    C14 H14A . 0.9700 ?
    C14 H14B . 0.9700 ?
    C17 C18 . 1.364(8) ?
    C17 C22 . 1.372(8) ?
    C18 C19 . 1.399(9) ?
    C18 H18 . 0.9300 ?
    C19 C20 . 1.337(12) ?
    C19 H19 . 0.9300 ?
    C20 C21 . 1.357(11) ?
    C20 H20 . 0.9300 ?
    C21 C22 . 1.381(9) ?
    C21 H21 . 0.9300 ?
    C22 H22 . 0.9300 ?
loop_
    _geom_angle_atom_site_label_1
    _geom_angle_atom_site_label_2
    _geom_angle_atom_site_label_3
    _geom_angle_site_symmetry_1
    _geom_angle_site_symmetry_3
    _geom_angle
    _geom_angle_publ_flag
    C4 N1 C5 . . 128.6(4) ?
    C4 N1 H1 . . 115.7 ?
    C5 N1 H1 . . 115.7 ?
    C5 N2 C6 . . 123.1(4) ?
    C5 N2 H2 . . 118.4 ?
    C6 N2 H2 . . 118.4 ?
    C16 N3 C15 . . 127.8(4) ?
    C16 N3 H3 . . 116.1 ?
    C15 N3 H3 . . 116.1 ?
    C16 N4 C17 . . 122.6(4) ?
    C16 N4 H4 . . 118.7 ?
    C17 N4 H4 . . 118.7 ?
    C2 C1 Br1 . . 112.1(5) ?
    C2 C1 H1A . . 109.2 ?
    Br1 C1 H1A . . 109.2 ?
    C2 C1 H1B . . 109.2 ?
    Br1 C1 H1B . . 109.2 ?
    H1A C1 H1B . . 107.9 ?
    C3 C2 C1 . . 115.0(5) ?
    C3 C2 H2A . . 108.5 ?
    C1 C2 H2A . . 108.5 ?
    C3 C2 H2B . . 108.5 ?
    C1 C2 H2B . . 108.5 ?
    H2A C2 H2B . . 107.5 ?
    C2 C3 C4 . . 114.1(5) ?
    C2 C3 H3A . . 108.7 ?
    C4 C3 H3A . . 108.7 ?
    C2 C3 H3B . . 108.7 ?
    C4 C3 H3B . . 108.7 ?
    H3A C3 H3B . . 107.6 ?
    O1 C4 N1 . . 123.3(5) ?
    O1 C4 C3 . . 123.4(5) ?
    N1 C4 C3 . . 113.3(4) ?
    N2 C5 N1 . . 117.3(4) ?
    N2 C5 S1 . . 124.6(4) ?
    N1 C5 S1 . . 118.0(3) ?
    C7 C6 C11 . . 120.9(5) ?
    C7 C6 N2 . . 120.2(5) ?
    C11 C6 N2 . . 118.8(5) ?
    C6 C7 C8 . . 119.3(6) ?
    C6 C7 H7 . . 120.4 ?
    C8 C7 H7 . . 120.4 ?
    C9 C8 C7 . . 120.2(6) ?
    C9 C8 H8 . . 119.9 ?
    C7 C8 H8 . . 119.9 ?
    C8 C9 C10 . . 120.3(6) ?
    C8 C9 H9 . . 119.8 ?
    C10 C9 H9 . . 119.8 ?
    C9 C10 C11 . . 120.0(6) ?
    C9 C10 H10 . . 120.0 ?
    C11 C10 H10 . . 120.0 ?
    C6 C11 C10 . . 119.4(6) ?
    C6 C11 H11 . . 120.3 ?
    C10 C11 H11 . . 120.3 ?
    C13 C12 Br2 . . 112.0(4) ?
    C13 C12 H12A . . 109.2 ?
    Br2 C12 H12A . . 109.2 ?
    C13 C12 H12B . . 109.2 ?
    Br2 C12 H12B . . 109.2 ?
    H12A C12 H12B . . 107.9 ?
    C14 C13 C12 . . 113.0(4) ?
    C14 C13 H13A . . 109.0 ?
    C12 C13 H13A . . 109.0 ?
    C14 C13 H13B . . 109.0 ?
    C12 C13 H13B . . 109.0 ?
    H13A C13 H13B . . 107.8 ?
    C13 C14 C15 . . 113.9(4) ?
    C13 C14 H14A . . 108.8 ?
    C15 C14 H14A . . 108.8 ?
    C13 C14 H14B . . 108.8 ?
    C15 C14 H14B . . 108.8 ?
    H14A C14 H14B . . 107.7 ?
    O2 C15 N3 . . 123.6(4) ?
    O2 C15 C14 . . 123.2(4) ?
    N3 C15 C14 . . 113.2(4) ?
    N4 C16 N3 . . 117.6(4) ?
    N4 C16 S2 . . 123.9(4) ?
    N3 C16 S2 . . 118.5(3) ?
    C18 C17 C22 . . 120.7(5) ?
    C18 C17 N4 . . 120.3(5) ?
    C22 C17 N4 . . 118.9(5) ?
    C17 C18 C19 . . 118.6(7) ?
    C17 C18 H18 . . 120.7 ?
    C19 C18 H18 . . 120.7 ?
    C20 C19 C18 . . 120.7(7) ?
    C20 C19 H19 . . 119.7 ?
    C18 C19 H19 . . 119.7 ?
    C19 C20 C21 . . 120.5(7) ?
    C19 C20 H20 . . 119.7 ?
    C21 C20 H20 . . 119.7 ?
    C20 C21 C22 . . 120.4(7) ?
    C20 C21 H21 . . 119.8 ?
    C22 C21 H21 . . 119.8 ?
    C17 C22 C21 . . 119.1(7) ?
    C17 C22 H22 . . 120.5 ?
    C21 C22 H22 . . 120.5 ?
loop_
    _geom_torsion_atom_site_label_1
    _geom_torsion_atom_site_label_2
    _geom_torsion_atom_site_label_3
    _geom_torsion_atom_site_label_4
    _geom_torsion_site_symmetry_1
    _geom_torsion_site_symmetry_2
    _geom_torsion_site_symmetry_3
    _geom_torsion_site_symmetry_4
    _geom_torsion
    _geom_torsion_publ_flag
    Br1 C1 C2 C3 . . . . -62.8(8) ?
    C1 C2 C3 C4 . . . . 176.7(6) ?
    C5 N1 C4 O1 . . . . 8.4(8) ?
    C5 N1 C4 C3 . . . . -169.5(5) ?
    C2 C3 C4 O1 . . . . 11.4(8) ?
    C2 C3 C4 N1 . . . . -170.7(5) ?
    C6 N2 C5 N1 . . . . 176.4(4) ?
    C6 N2 C5 S1 . . . . -2.2(7) ?
    C4 N1 C5 N2 . . . . -0.5(7) ?
    C4 N1 C5 S1 . . . . 178.3(4) ?
    C5 N2 C6 C7 . . . . -71.4(6) ?
    C5 N2 C6 C11 . . . . 111.9(5) ?
    C11 C6 C7 C8 . . . . -1.3(8) ?
    N2 C6 C7 C8 . . . . -178.0(5) ?
    C6 C7 C8 C9 . . . . 0.1(9) ?
    C7 C8 C9 C10 . . . . 0.9(10) ?
    C8 C9 C10 C11 . . . . -0.8(10) ?
    C7 C6 C11 C10 . . . . 1.4(8) ?
    N2 C6 C11 C10 . . . . 178.1(5) ?
    C9 C10 C11 C6 . . . . -0.3(9) ?
    Br2 C12 C13 C14 . . . . 62.5(6) ?
    C12 C13 C14 C15 . . . . 175.7(5) ?
    C16 N3 C15 O2 . . . . -4.7(8) ?
    C16 N3 C15 C14 . . . . 174.8(4) ?
    C13 C14 C15 O2 . . . . -33.8(7) ?
    C13 C14 C15 N3 . . . . 146.7(5) ?
    C17 N4 C16 N3 . . . . -175.7(4) ?
    C17 N4 C16 S2 . . . . 4.1(7) ?
    C15 N3 C16 N4 . . . . -6.3(7) ?
    C15 N3 C16 S2 . . . . 173.9(4) ?
    C16 N4 C17 C18 . . . . -85.2(6) ?
    C16 N4 C17 C22 . . . . 96.6(6) ?
    C22 C17 C18 C19 . . . . -1.0(9) ?
    N4 C17 C18 C19 . . . . -179.0(5) ?
    C17 C18 C19 C20 . . . . 0.9(11) ?
    C18 C19 C20 C21 . . . . -0.7(12) ?
    C19 C20 C21 C22 . . . . 0.5(12) ?
    C18 C17 C22 C21 . . . . 0.8(9) ?
    N4 C17 C22 C21 . . . . 178.9(5) ?
    C20 C21 C22 C17 . . . . -0.6(11) ?
loop_
    _geom_hbond_atom_site_label_D
    _geom_hbond_atom_site_label_H
    _geom_hbond_atom_site_label_A
    _geom_hbond_site_symmetry_D
    _geom_hbond_site_symmetry_H
    _geom_hbond_site_symmetry_A
    _geom_hbond_distance_DH
    _geom_hbond_distance_HA
    _geom_hbond_distance_DA
    _geom_hbond_angle_DHA
    _geom_hbond_publ_flag
    N2 H2 O1 . . 1_555 0.86 2.02 2.690(6) 134 yes
    N4 H4 O2 . . 1_555 0.86 2.03 2.687(6) 133 yes
    C3 H3A Br1 . . 1_555 0.97 2.84 3.321(6) 112 yes
    C14 H14B Br2 . . 1_555 0.97 2.86 3.293(5) 108 no
    N2 H2 O2 . . 1_555 0.86 2.41 3.140(5) 143 yes
    N4 H4 O1 . . 1_555 0.86 2.33 3.049(6) 142 yes
    N1 H1 S2 . . 4_576 0.86 2.53 3.386(4) 173 yes
    C14 H14A S2 . . 3_676 0.97 2.78 3.711(6) 160 yes
    N3 H3 S1 . . 4_575 0.86 2.59 3.445(4) 176 yes
    C2 H2A Cg2 . . 1_555 0.97 2.69 3.405(8) 131 yes
    C13 H13A Cg1 . . 1_555 0.97 2.83 3.708(6) 150 yes
_iucr_refine_instructions_details
;
TITL baru34m in P2(1)/c
CELL 0.71073  14.6890  10.3489  18.2489  90.000 111.220  90.000
ZERR    8.00   0.0033   0.0023   0.0043   0.000   0.005   0.000
LATT 1
SYMM -X, 0.5+Y, 0.5-Z
SFAC C  H  N  O  S  Br
UNIT 88 104 16 8 8 8
OMIT   -3  52.00
L.S. 20
ACTA
BOND $H
FMAP 2 2 60
PLAN 10
SIZE 0.50 0.33 0.10
TEMP 25
CONF
WGHT    0.084300    2.753900
FVAR       0.27630
BR1   6    1.009807    0.727856    1.006046    11.00000    0.07855    0.17322 =
         0.11016   -0.01709   -0.00912   -0.04184
BR2   6    0.285952    0.692356    0.283671    11.00000    0.07697    0.07531 =
         0.06114   -0.00111   -0.00129    0.00054
S1    5    0.483804    0.474553    0.834580    11.00000    0.04237    0.07093 =
         0.04403    0.00097    0.01440   -0.00648
S2    5    0.748415    1.020202    0.524225    11.00000    0.04250    0.06317 =
         0.04446    0.00545    0.01113   -0.01081
O1    4    0.704587    0.652138    0.741606    11.00000    0.04442    0.07898 =
         0.05252    0.01279    0.00737   -0.01403
O2    4    0.574316    0.693140    0.576176    11.00000    0.04948    0.05362 =
         0.05131    0.01055    0.00358   -0.01136
N1    3    0.651038    0.557376    0.831109    11.00000    0.03560    0.05984 =
         0.03580    0.00181    0.00545   -0.00079
AFIX  43
H1    2    0.670219    0.536100    0.879919    11.00000   -1.20000
AFIX   0
N2    3    0.520752    0.571669    0.713086    11.00000    0.03786    0.06005 =
         0.03996    0.00720    0.00731   -0.00770
AFIX  43
H2    2    0.560959    0.606830    0.694582    11.00000   -1.20000
AFIX   0
N3    3    0.599994    0.866108    0.509372    11.00000    0.03545    0.05158 =
         0.03462    0.00315    0.00481   -0.00293
AFIX  43
H3    2    0.573551    0.909285    0.466630    11.00000   -1.20000
AFIX   0
N4    3    0.731232    0.848774    0.626599    11.00000    0.03575    0.05908 =
         0.04321    0.00708    0.00315   -0.00821
AFIX  43
H4    2    0.699797    0.786868    0.638227    11.00000   -1.20000
AFIX   0
C1    1    1.000502    0.648056    0.905909    11.00000    0.04112    0.13200 =
         0.09627    0.04065    0.02057    0.01141
AFIX  23
H1A   2    1.045798    0.690650    0.886140    11.00000   -1.20000
H1B   2    1.019317    0.557895    0.914819    11.00000   -1.20000
AFIX   0
C2    1    0.899485    0.656932    0.845508    11.00000    0.04116    0.12144 =
         0.06306    0.02447    0.01343    0.00455
AFIX  23
H2A   2    0.881434    0.747389    0.837028    11.00000   -1.20000
H2B   2    0.900333    0.622519    0.796317    11.00000   -1.20000
AFIX   0
C3    1    0.824116    0.588599    0.865571    11.00000    0.04598    0.07022 =
         0.05163    0.00606    0.00751   -0.00747
AFIX  23
H3A   2    0.825501    0.619443    0.916158    11.00000   -1.20000
H3B   2    0.839856    0.497222    0.870919    11.00000   -1.20000
AFIX   0
C4    1    0.722033    0.605077    0.806030    11.00000    0.04102    0.05740 =
         0.04260   -0.00166    0.00924   -0.00773
C5    1    0.553034    0.539052    0.788403    11.00000    0.04071    0.03856 =
         0.04039   -0.00227    0.01162    0.00192
C6    1    0.421728    0.551074    0.660847    11.00000    0.03403    0.05849 =
         0.03590    0.00089    0.00731   -0.00588
C7    1    0.388950    0.429232    0.637342    11.00000    0.05662    0.05753 =
         0.06002    0.00590    0.00594   -0.00591
AFIX  43
H7    2    0.429739    0.358442    0.656211    11.00000   -1.20000
AFIX   0
C8    1    0.294369    0.412003    0.585123    11.00000    0.06787    0.08036 =
         0.07066   -0.00326    0.00815   -0.02978
AFIX  43
H8    2    0.271269    0.329207    0.568798    11.00000   -1.20000
AFIX   0
C9    1    0.235025    0.515817    0.557568    11.00000    0.03856    0.12541 =
         0.05941    0.01231   -0.00161   -0.01661
AFIX  43
H9    2    0.171177    0.503636    0.523022    11.00000   -1.20000
AFIX   0
C10   1    0.268683    0.637587    0.580344    11.00000    0.04195    0.09121 =
         0.07901    0.01470    0.01013    0.00971
AFIX  43
H10   2    0.228092    0.708359    0.560858    11.00000   -1.20000
AFIX   0
C11   1    0.363144    0.655901    0.632401    11.00000    0.05078    0.05939 =
         0.06104    0.00050    0.01842    0.00253
AFIX  43
H11   2    0.386581    0.738846    0.647908    11.00000   -1.20000
AFIX   0
C12   1    0.299732    0.620536    0.385909    11.00000    0.05099    0.06625 =
         0.06119   -0.00484    0.00970   -0.01730
AFIX  23
H12A  2    0.258885    0.668974    0.407645    11.00000   -1.20000
H12B  2    0.277176    0.531684    0.379245    11.00000   -1.20000
AFIX   0
C13   1    0.404047    0.624667    0.442743    11.00000    0.04372    0.05087 =
         0.05133   -0.00036    0.00869   -0.00653
AFIX  23
H13A  2    0.407949    0.582872    0.491367    11.00000   -1.20000
H13B  2    0.444682    0.576196    0.420816    11.00000   -1.20000
AFIX   0
C14   1    0.443200    0.759255    0.460560    11.00000    0.04408    0.04839 =
         0.06042    0.00422    0.00644    0.00112
AFIX  23
H14A  2    0.399499    0.809396    0.478512    11.00000   -1.20000
H14B  2    0.443658    0.798594    0.412449    11.00000   -1.20000
AFIX   0
C15   1    0.544934    0.766275    0.521938    11.00000    0.03913    0.04543 =
         0.04610   -0.00523    0.01294   -0.00628
C16   1    0.692358    0.904915    0.557165    11.00000    0.03777    0.04594 =
         0.04158   -0.00382    0.01239    0.00130
C17   1    0.823426    0.886798    0.683157    11.00000    0.04309    0.05065 =
         0.04525    0.01205    0.00375   -0.00363
C18   1    0.907896    0.836814    0.680126    11.00000    0.04665    0.09589 =
         0.06485    0.00731    0.01370   -0.00175
AFIX  43
H18   2    0.906550    0.778618    0.640914    11.00000   -1.20000
AFIX   0
C19   1    0.996623    0.874936    0.737252    11.00000    0.04290    0.12794 =
         0.09526    0.03083    0.00805   -0.00221
AFIX  43
H19   2    1.054928    0.842650    0.735585    11.00000   -1.20000
AFIX   0
C20   1    0.998456    0.957278    0.794196    11.00000    0.06837    0.10817 =
         0.08385    0.01534   -0.01965   -0.03026
AFIX  43
H20   2    1.057946    0.981046    0.832092    11.00000   -1.20000
AFIX   0
C21   1    0.914202    1.006500    0.797173    11.00000    0.09002    0.07692 =
         0.08041   -0.00774   -0.01417   -0.01356
AFIX  43
H21   2    0.916369    1.064281    0.836802    11.00000   -1.20000
AFIX   0
C22   1    0.825280    0.971235    0.741670    11.00000    0.06507    0.05708 =
         0.06814   -0.00110    0.00247   -0.00156
AFIX  43
H22   2    0.767462    1.004249    0.743917    11.00000   -1.20000
HKLF 4
REM  baru34m in P2(1)/c
REM R1 =  0.0577 for   3076 Fo > 4sig(Fo)  and  0.1044 for all   5077 data
REM    289 parameters refined using      0 restraints
END
WGHT      0.0843      2.7539
REM Highest difference peak  0.894,  deepest hole -0.750,  1-sigma level  0.085
Q1    1   1.0268  0.6184  0.9836  11.00000  0.05    0.89
Q2    1   1.0382  0.7411  0.9591  11.00000  0.05    0.65
Q3    1   0.2587  0.7235  0.3199  11.00000  0.05    0.65
Q4    1   0.9843  0.8133  0.9775  11.00000  0.05    0.58
Q5    1   0.2335  0.6860  0.2351  11.00000  0.05    0.46
Q6    1   0.9920  0.8913  1.0145  11.00000  0.05    0.41
Q7    1   0.3425  0.7052  0.3001  11.00000  0.05    0.41
Q8    1   0.7207  0.9709  0.5446  11.00000  0.05    0.37
Q9    1   0.5030  0.5328  0.8204  11.00000  0.05    0.36
Q10   1   0.7749  0.9592  0.5207  11.00000  0.05    0.35
;
