# Supplementary material for: N-(4-Bromo­butano­yl)-N′-phen­ylthio­urea
Source: Acta Crystallogr Sect E Struct Rep Online. 2011 Jun 11;67(Pt 7):o1629. doi: 10.1107/S1600536811021684 (PMC3152046; doi:10.1107/S1600536811021684)
Supplement: Supplementary file 2 [file e-67-o1629-Isup2.hkl]

# 
# h,k,l, Fc-squared, Fo-squared, sigma(Fo-squared) and status flag 
# 
data_I
_shelx_title ' baru34m in P2(1)/c' 
_shelx_refln_list_code          4 
_shelx_F_calc_maximum      361.66 
_exptl_crystal_F_000      1216.00 
_reflns_d_resolution_high  0.8107 
 
loop_ 
 _symmetry_equiv_pos_as_xyz 
 'x, y, z' 
 '-x, y+1/2, -z+1/2' 
 '-x, -y, -z' 
 'x, -y-1/2, z-1/2' 
 
_cell_length_a    14.6890 
_cell_length_b    10.3489 
_cell_length_c    18.2489 
_cell_angle_alpha  90.000 
_cell_angle_beta  111.220 
_cell_angle_gamma  90.000 
 
_shelx_F_squared_multiplier     1.000 
 
loop_ 
 _refln_index_h 
 _refln_index_k 
 _refln_index_l 
 _refln_F_squared_calc 
 _refln_F_squared_meas 
 _refln_F_squared_sigma 
 _refln_observed_status 
   1   0   0     4562.41     2615.26    132.04 o 
   2   0   0      248.43      242.42     36.72 o 
   3   0   0    46459.53    49733.53   1824.43 o 
   4   0   0    80940.07    93186.42   3417.25 o 
   5   0   0      427.45      408.77     25.31 o 
   6   0   0      126.34       45.83     17.00 o 
   7   0   0    41016.59    48119.23   1768.93 o 
   8   0   0     3923.62     4160.69    161.78 o 
   9   0   0      549.35      725.68     65.50 o 
  10   0   0     6315.14     6434.79    247.13 o 
  11   0   0     6233.85     6216.17    733.16 o 
  12   0   0     1056.17     1093.00     90.65 o 
  13   0   0       93.75      146.97     55.15 o 
  14   0   0      347.28      379.75     58.55 o 
  15   0   0        0.32        8.65     55.28 o 
  16   0   0        8.28      -45.06     58.55 o 
   1   1   0      711.57      541.29     51.99 o 
   2   1   0     2402.84     2354.64     62.62 o 
   3   1   0     8752.14     9360.75    242.31 o 
   4   1   0     9473.30     9750.56    226.19 o 
   5   1   0     2734.31     3184.04     86.44 o 
   6   1   0       80.90      168.16     13.74 o 
   7   1   0      108.65       45.21     15.11 o 
   8   1   0     5271.67     5474.73    131.99 o 
   9   1   0      716.39     1015.98     35.48 o 
  10   1   0       79.20      102.98     17.78 o 
  11   1   0      692.04      664.07     44.72 o 
  12   1   0      487.16      672.07     37.79 o 
  13   1   0      216.54      145.12     37.97 o 
  14   1   0       84.48       67.37     37.97 o 
  15   1   0      206.76      279.03     44.75 o 
  16   1   0       45.69       17.26     43.86 o 
   0   2   0      671.02      443.54     28.16 o 
   1   2   0    12064.90    12665.51    324.96 o 
   2   2   0     3331.25     3108.15     73.59 o 
   3   2   0    34794.57    35411.03    813.85 o 
   4   2   0     1957.19     1533.73     44.28 o 
   5   2   0      913.82      871.05     28.84 o 
   6   2   0      506.92      273.01     26.26 o 
   7   2   0    18820.70    19561.24    453.75 o 
   8   2   0      194.49      252.52     23.94 o 
   9   2   0      841.84      825.20     33.15 o 
  10   2   0     2734.99     2516.55    156.77 o 
  11   2   0     1974.49     1993.66     92.60 o 
  12   2   0      852.03      873.37     52.79 o 
  13   2   0      135.73       72.42     29.09 o 
  14   2   0      864.47      827.48     60.23 o 
  15   2   0       25.11       43.05     39.39 o 
  16   2   0       46.34       31.55     41.13 o 
   1   3   0    14545.20    15786.62    603.02 o 
   2   3   0     1159.99     1138.78     57.87 o 
   3   3   0      241.66      291.01     13.37 o 
   4   3   0     1092.33     1028.13     27.57 o 
   5   3   0        7.02        6.93     10.80 o 
   6   3   0      823.72      707.97     26.52 o 
   7   3   0     3791.32     4282.37    117.08 o 
   8   3   0     1060.80     1100.91     54.94 o 
   9   3   0       35.54       69.76     18.10 o 
  10   3   0      904.55      855.72     35.44 o 
  11   3   0     1811.60     1749.14     66.50 o 
  12   3   0      106.55      127.31     23.61 o 
  13   3   0       29.66       25.60     23.62 o 
  14   3   0       32.93       21.36     20.51 o 
  15   3   0      217.82      169.28     42.00 o 
  16   3   0       15.22       46.43     41.53 o 
   0   4   0     1598.89     1507.52     59.19 o 
   1   4   0      747.61      638.13     20.94 o 
   2   4   0     9483.22     9503.43    245.70 o 
   3   4   0     1360.03     2094.79     56.96 o 
   4   4   0     9499.43     9629.43    224.16 o 
   5   4   0      876.19      697.61     21.31 o 
   6   4   0      540.74      427.83     20.52 o 
   7   4   0       60.39       63.45     17.34 o 
   8   4   0     1795.77     1751.69     78.84 o 
   9   4   0     2419.77     2604.51     77.46 o 
  10   4   0      789.14      907.26     37.71 o 
  11   4   0       84.29       53.42     21.82 o 
  12   4   0      462.06      423.81     30.04 o 
  13   4   0      114.11       96.49     26.83 o 
  14   4   0        1.85      -35.59     45.89 o 
  15   4   0        1.08        7.99     36.45 o 
  16   4   0      180.64      201.27     47.74 o 
   1   5   0        4.59       31.17     10.61 o 
   2   5   0     1126.74     1189.41     35.99 o 
   3   5   0       81.88       88.85     11.79 o 
   4   5   0       50.11       60.53     11.15 o 
   5   5   0      644.02      813.90     26.95 o 
   6   5   0       77.62      111.96     11.62 o 
   7   5   0     1795.45     1708.76     53.87 o 
   8   5   0      453.05      477.72     25.60 o 
   9   5   0      342.47      292.40     24.77 o 
  10   5   0      708.77      789.05     35.88 o 
  11   5   0      253.85      225.83     26.47 o 
  12   5   0      143.67      169.92     35.70 o 
  13   5   0       88.13      134.10     27.50 o 
  14   5   0       48.45       65.87     35.16 o 
  15   5   0       29.30       33.90     33.42 o 
   0   6   0     1777.49     1601.51     95.89 o 
   1   6   0       36.82       40.76     10.79 o 
   2   6   0     4081.12     4320.59    115.89 o 
   3   6   0        1.48       24.50     11.91 o 
   4   6   0      453.11      362.99     18.74 o 
   5   6   0     2657.04     2474.68     80.28 o 
   6   6   0     2469.47     2446.43     83.73 o 
   7   6   0       55.72       42.12     21.04 o 
   8   6   0      202.12      163.00     26.27 o 
   9   6   0      751.36      739.31     41.76 o 
  10   6   0       33.83       -0.89     26.99 o 
  11   6   0        7.09      -13.02     29.91 o 
  12   6   0        3.64      -28.42     40.82 o 
  13   6   0       89.35      107.57     34.23 o 
  14   6   0       10.61       10.12     35.78 o 
   1   7   0     2750.91     2607.71     72.48 o 
   2   7   0       11.89       38.52     12.81 o 
   3   7   0     3412.87     3626.09     99.51 o 
   4   7   0     1448.25     1353.72     43.10 o 
   5   7   0      215.19      169.31     16.22 o 
   6   7   0      169.64      171.49     47.11 o 
   7   7   0      184.80      235.53     27.78 o 
   8   7   0     1245.02     1100.08     50.47 o 
   9   7   0       16.66       33.65     28.25 o 
  10   7   0       89.96      127.13     31.19 o 
  11   7   0        3.70      -21.30     31.78 o 
  12   7   0       82.34       77.82     34.03 o 
  13   7   0       34.97       59.88     34.93 o 
  14   7   0        8.02       35.83     38.82 o 
   0   8   0       57.02       85.01     34.97 o 
   1   8   0      313.75      333.83     28.85 o 
   2   8   0      342.89      452.50     26.69 o 
   3   8   0      315.40      242.78     22.23 o 
   4   8   0       15.32       18.45     15.33 o 
   5   8   0      608.07      595.41     33.24 o 
   6   8   0        2.94        4.67     21.70 o 
   7   8   0       89.48       64.89     29.84 o 
   8   8   0      162.88       96.74     42.38 o 
   9   8   0      160.16      163.53     37.77 o 
  10   8   0       10.07      -20.58     44.25 o 
  11   8   0        0.18      -50.91     41.29 o 
  12   8   0      132.49      216.05     38.54 o 
  13   8   0      113.63      167.78     39.27 o 
   1   9   0       67.00       68.19     21.36 o 
   2   9   0        4.17       10.59     22.21 o 
   3   9   0       30.73       23.74     21.37 o 
   4   9   0      185.04      243.97     35.41 o 
   5   9   0       17.02      -25.69     28.69 o 
   6   9   0      305.77      381.38     42.17 o 
   7   9   0      273.12      210.01     40.00 o 
   8   9   0       53.92      119.06     39.39 o 
   9   9   0        3.58      -43.16     28.77 o 
  10   9   0      110.26      109.55     34.41 o 
  11   9   0      302.28      285.77     40.40 o 
   0  10   0       78.71      120.07     29.02 o 
   1  10   0       25.84       40.47     23.27 o 
   2  10   0      626.26      613.91     34.76 o 
   3  10   0       24.84       56.97     29.15 o 
   4  10   0      121.63      123.76     35.37 o 
   5  10   0      204.80      188.30     58.10 o 
   6  10   0        5.18        4.81     34.91 o 
   7  10   0       54.37      138.97     44.08 o 
   8  10   0       62.63       53.19     37.73 o 
   9  10   0       93.68       99.82     45.18 o 
  10  10   0       31.86       55.01     43.02 o 
   1  11   0      219.28      229.24     24.66 o 
   2  11   0       16.15        9.06     24.82 o 
   3  11   0      226.81      268.05     40.42 o 
   4  11   0      256.97      257.13     41.41 o 
   5  11   0       58.68       56.19     39.89 o 
   6  11   0       18.55      -33.37     40.46 o 
   7  11   0      154.07       81.54     53.05 o 
   8  11   0       41.22      109.08     51.35 o 
   0  12   0       33.97       29.37     37.46 o 
   1  12   0       20.08       47.54     26.94 o 
   2  12   0        0.76       -7.78     28.80 o 
   3  12   0        0.16       70.05     38.60 o 
   4  12   0        1.24       -5.03     39.92 o 
   5  12   0        3.29       38.74     42.96 o 
 -17   1   1      216.20      129.15     44.29 o 
 -16   1   1      143.48      145.05     43.40 o 
 -15   1   1       17.25      -34.68     38.22 o 
 -14   1   1      108.99       87.15     39.06 o 
 -13   1   1     1019.33      932.57     59.88 o 
 -12   1   1     1542.68     1571.01     61.13 o 
 -11   1   1      195.08      162.12     33.92 o 
 -10   1   1       89.60       76.52     16.08 o 
  -9   1   1      256.94      257.69     16.48 o 
  -8   1   1     3180.20     2676.58     67.78 o 
  -7   1   1       35.73       48.81     10.42 o 
  -6   1   1      391.79      391.02     18.77 o 
  -5   1   1      173.33      245.00     15.97 o 
  -4   1   1    12686.67    13799.66    471.47 o 
  -3   1   1     3858.68     4798.37    125.89 o 
  -2   1   1     2816.85     3544.74     92.20 o 
  -1   1   1     2243.06     2160.91     87.53 o 
   0   1   1     5485.55     6268.42    231.56 o 
   1   1   1      414.36      389.02     12.85 o 
   2   1   1     4262.59     4381.70    114.73 o 
   3   1   1      393.60      324.66     24.58 o 
   4   1   1       23.52       37.43     10.42 o 
   5   1   1       15.89       27.33      9.40 o 
   6   1   1     4991.87     5582.69    149.54 o 
   7   1   1      655.23      773.21     29.33 o 
   8   1   1      153.53      197.63     17.56 o 
   9   1   1      192.25      204.87     19.06 o 
  10   1   1      374.25      386.16     23.56 o 
  11   1   1       31.38       33.15     22.78 o 
  12   1   1       39.85       43.53     39.94 o 
  13   1   1      477.44      532.75     49.95 o 
  14   1   1      484.40      455.33    112.65 o 
  15   1   1       15.65      -52.81     39.12 o 
  16   1   1       18.51       -6.90     74.34 o 
 -16   2   1       26.28       54.92     43.69 o 
 -15   2   1       16.07      -24.06     37.52 o 
 -14   2   1       41.44       37.84     65.95 o 
 -13   2   1       54.51       29.76     24.94 o 
 -12   2   1      132.17      101.49     40.87 o 
 -11   2   1       84.37       59.22     18.83 o 
 -10   2   1        1.69        3.75     13.97 o 
  -9   2   1     3905.14     3948.62    169.70 o 
  -8   2   1       16.76       20.99     14.79 o 
  -7   2   1      395.57      351.78     23.88 o 
  -6   2   1      636.52      627.24     23.28 o 
  -5   2   1     2278.49     2202.69     67.10 o 
  -4   2   1     3493.24     3512.58     93.58 o 
  -3   2   1     1263.18     1125.54     31.95 o 
  -2   2   1     9325.21    10510.05    271.01 o 
  -1   2   1    23461.84    27071.71    702.36 o 
   0   2   1     3214.08     3284.46     85.85 o 
   1   2   1     6902.81     7091.81    210.68 o 
   2   2   1      136.60      117.64      7.51 o 
   3   2   1     2976.77     3060.52     73.29 o 
   4   2   1     2167.82     2423.13     67.38 o 
   5   2   1       80.68       31.12     12.76 o 
   6   2   1     1155.50     1170.53     33.66 o 
   7   2   1     3725.24     4196.78    102.77 o 
   8   2   1       14.10      -19.29     12.86 o 
   9   2   1       43.34       60.08     18.72 o 
  10   2   1     3319.64     3443.29    115.36 o 
  11   2   1       14.96      -13.19     18.82 o 
  12   2   1        1.06        4.47     24.92 o 
  13   2   1       76.28      101.45     28.49 o 
  14   2   1      121.69      136.96     39.99 o 
  15   2   1        1.68        2.82     39.50 o 
  16   2   1       23.97       18.69     41.81 o 
 -16   3   1      515.61      480.77     51.92 o 
 -15   3   1      306.19      297.97     51.09 o 
 -14   3   1       16.80       46.18     24.32 o 
 -13   3   1       92.82       54.27     28.76 o 
 -12   3   1      233.54      197.09     29.65 o 
 -11   3   1     1861.54     1804.92     91.55 o 
 -10   3   1        7.18      -27.29     19.21 o 
  -9   3   1        1.24       -3.74     16.85 o 
  -8   3   1     1559.60     1348.00     56.21 o 
  -7   3   1      278.96      254.52     16.81 o 
  -6   3   1     2361.33     2366.42     89.56 o 
  -5   3   1    10673.10    10979.52    285.29 o 
  -4   3   1     1225.21      963.13     25.65 o 
  -3   3   1     1073.11     1259.21     35.20 o 
  -2   3   1     3602.65     3806.57     89.54 o 
  -1   3   1    49253.45    54519.20   1413.99 o 
   0   3   1       92.58      216.60     16.04 o 
   1   3   1      122.22      168.31      9.87 o 
   2   3   1    12106.31    12097.07    311.66 o 
   3   3   1     6613.19     6329.15    148.32 o 
   4   3   1     4437.02     4652.64    110.82 o 
   5   3   1        2.81      -18.28     12.18 o 
   6   3   1    10878.98    10507.28    275.55 o 
   7   3   1        2.78       -2.99     15.89 o 
   8   3   1     2268.68     2605.50     76.82 o 
   9   3   1     2325.24     2136.06     83.39 o 
  10   3   1     2148.62     2245.75    150.48 o 
  11   3   1      803.59      849.92     37.66 o 
  12   3   1       19.70       10.63     25.87 o 
  13   3   1      171.59      143.17     28.50 o 
  14   3   1       11.53       53.27     47.35 o 
  15   3   1      195.15      169.19     45.58 o 
  16   3   1       64.91       56.03     42.22 o 
 -16   4   1       39.08       84.08     42.46 o 
 -15   4   1       76.09       84.42     42.45 o 
 -14   4   1        5.44       -7.49     24.82 o 
 -13   4   1      346.41      416.05     30.58 o 
 -12   4   1      349.71      341.47     30.89 o 
 -11   4   1      276.90      273.69     24.60 o 
 -10   4   1     1740.41     1565.42     52.44 o 
  -9   4   1      396.41      360.70     23.56 o 
  -8   4   1      416.01      377.07     22.15 o 
  -7   4   1       76.47       55.38     14.43 o 
  -6   4   1     3634.34     3344.95     94.46 o 
  -5   4   1     4323.66     4308.93    102.75 o 
  -4   4   1     4558.84     5139.30    120.86 o 
  -3   4   1      534.47      642.04     22.04 o 
  -2   4   1     6187.83     5999.43    124.57 o 
  -1   4   1        6.51       10.14      8.28 o 
   0   4   1     6543.35     6858.03    208.73 o 
   1   4   1     1895.78     1914.89     52.94 o 
   2   4   1     5983.04     5945.19    156.16 o 
   3   4   1     9390.48     9247.49    239.67 o 
   4   4   1      189.81      164.20     10.71 o 
   5   4   1     3146.03     3091.06     76.04 o 
   6   4   1       35.03       86.70     18.23 o 
   7   4   1     8408.32     8446.78    224.08 o 
   8   4   1       67.52       53.69     18.51 o 
   9   4   1      299.68      333.95     33.40 o 
  10   4   1     1007.99      963.13     39.37 o 
  11   4   1      753.51      805.93     37.37 o 
  12   4   1       57.12       37.87     24.88 o 
  13   4   1        2.85      -30.48     23.67 o 
  14   4   1      289.63      355.25     36.11 o 
  15   4   1      166.36      139.67     43.96 o 
 -15   5   1        9.40       51.81     36.19 o 
 -14   5   1        5.67       39.33     32.26 o 
 -13   5   1      296.71      327.95     48.35 o 
 -12   5   1      387.74      442.13     30.80 o 
 -11   5   1       94.33       96.02     22.74 o 
 -10   5   1       57.97       40.31     20.71 o 
  -9   5   1      365.93      364.02     36.11 o 
  -8   5   1     7037.95     6850.29    183.91 o 
  -7   5   1       33.94       17.67     14.88 o 
  -6   5   1      822.20      840.22     25.37 o 
  -5   5   1      210.99      169.06     10.72 o 
  -4   5   1     8230.96     8103.64    189.72 o 
  -3   5   1     1218.55     1317.48     39.05 o 
  -2   5   1        1.27        0.24      9.32 o 
  -1   5   1     3516.56     3454.45    107.59 o 
   0   5   1     1373.73     1286.95     43.98 o 
   1   5   1      976.27     1197.94     36.01 o 
   2   5   1     6012.97     5754.18    152.05 o 
   3   5   1     3605.96     3138.86     85.93 o 
   4   5   1       17.16        8.48      8.29 o 
   5   5   1        6.35       16.25      9.77 o 
   6   5   1     1601.81     1462.53     52.78 o 
   7   5   1       10.81       15.66     16.23 o 
   8   5   1      154.95      127.03     18.38 o 
   9   5   1     1283.48     1302.09     46.35 o 
  10   5   1       37.96       64.67     24.11 o 
  11   5   1       43.62       71.97     24.79 o 
  12   5   1       11.15       23.68     25.74 o 
  13   5   1      570.25      608.77     42.92 o 
  14   5   1      266.36      253.79     38.95 o 
  15   5   1       27.52       48.78     42.83 o 
 -15   6   1        7.86       15.74     35.83 o 
 -14   6   1       33.67       -4.37     35.19 o 
 -13   6   1      281.44      313.63     37.60 o 
 -12   6   1      591.53      574.56     61.02 o 
 -11   6   1       61.35       28.13     29.37 o 
 -10   6   1      175.15      141.53     27.08 o 
  -9   6   1     1793.54     1672.58     64.54 o 
  -8   6   1      538.46      469.86     31.59 o 
  -7   6   1     1048.06      951.80     41.42 o 
  -6   6   1       46.91       33.19     19.41 o 
  -5   6   1     5147.25     4813.09    129.39 o 
  -4   6   1     1678.61     1762.22     51.66 o 
  -3   6   1      138.11      205.86     14.28 o 
  -2   6   1      754.86      623.60     22.81 o 
  -1   6   1     1141.77     1137.58     39.80 o 
   0   6   1     1605.90     1617.45     46.86 o 
   1   6   1     1174.52     1248.52     65.61 o 
   2   6   1     2066.44     2246.46     95.23 o 
   3   6   1      611.28      648.56     25.25 o 
   4   6   1     1927.85     2015.99     59.07 o 
   5   6   1      611.75      600.93     35.89 o 
   6   6   1      885.94      823.40     52.22 o 
   7   6   1       22.46       47.20     23.16 o 
   8   6   1     2139.52     2149.03     77.98 o 
   9   6   1      645.09      698.57     45.98 o 
  10   6   1      997.98     1031.02     55.09 o 
  11   6   1       74.99       30.06     32.26 o 
  12   6   1        0.44       18.78     43.82 o 
  13   6   1      180.77      147.53     36.41 o 
  14   6   1      114.15      166.03     37.66 o 
 -14   7   1        3.69      -41.86     34.60 o 
 -13   7   1       42.30       42.60     34.49 o 
 -12   7   1        0.47      -20.88     31.84 o 
 -11   7   1       52.64       93.14     31.33 o 
 -10   7   1      306.48      258.05     32.07 o 
  -9   7   1      573.86      539.79     38.86 o 
  -8   7   1       98.38       41.70     23.79 o 
  -7   7   1       97.83       51.50     21.70 o 
  -6   7   1       93.68      113.44     22.09 o 
  -5   7   1      525.21      591.62     25.11 o 
  -4   7   1       45.37       87.48     14.68 o 
  -3   7   1        3.23       -5.66     12.79 o 
  -2   7   1      172.95      258.24     15.88 o 
  -1   7   1     2794.93     3065.74    121.57 o 
   0   7   1       38.27       42.52     16.87 o 
   1   7   1      191.05      232.56     21.32 o 
   2   7   1      568.58      575.52     23.81 o 
   3   7   1      783.55      781.29     30.82 o 
   4   7   1      101.12       64.04     23.34 o 
   5   7   1       36.45       20.20     15.83 o 
   6   7   1     1679.66     1718.32     78.25 o 
   7   7   1       39.04       41.17     24.06 o 
   8   7   1       23.60       -3.98     25.30 o 
   9   7   1        2.65       -4.67     28.36 o 
  10   7   1      283.76      312.29     36.15 o 
  11   7   1       24.65      -13.22     31.68 o 
  12   7   1      133.85      114.23     33.97 o 
  13   7   1        1.81       -1.61     34.59 o 
 -13   8   1       35.41       -9.70     62.28 o 
 -12   8   1      125.28      126.44     36.11 o 
 -11   8   1       88.29       72.78     33.85 o 
 -10   8   1       16.87        9.66     31.07 o 
  -9   8   1       39.90       34.19     33.59 o 
  -8   8   1      111.10       86.07     32.91 o 
  -7   8   1       58.15       22.10     24.09 o 
  -6   8   1      278.23      362.68     28.79 o 
  -5   8   1        0.74       17.98     31.59 o 
  -4   8   1       87.51      114.95     23.85 o 
  -3   8   1        7.45       18.09     18.98 o 
  -2   8   1      202.16      241.68     30.10 o 
  -1   8   1       36.46       49.66     19.54 o 
   0   8   1       25.02       24.85     19.95 o 
   1   8   1       46.93       66.26     19.51 o 
   2   8   1      554.17      477.45     27.57 o 
   3   8   1     2391.48     2304.33     77.82 o 
   4   8   1      135.97       81.45     17.03 o 
   5   8   1        0.23        5.13     23.27 o 
   6   8   1       22.22      -25.38     24.20 o 
   7   8   1      368.00      427.99     42.39 o 
   8   8   1      116.16       77.32     61.34 o 
   9   8   1      135.02      122.46     32.70 o 
  10   8   1        2.58      -11.35     33.08 o 
  11   8   1      156.83      172.83     37.03 o 
  12   8   1       21.85       15.62     35.51 o 
 -12   9   1        4.17      -16.84     48.43 o 
 -11   9   1        4.85      -14.77     35.44 o 
 -10   9   1        0.33      -47.38     31.58 o 
  -9   9   1        0.26       10.71     26.16 o 
  -8   9   1      113.63      139.57     38.77 o 
  -7   9   1       30.79      -30.31     30.34 o 
  -6   9   1       39.99       51.57     34.12 o 
  -5   9   1       59.40       59.98     29.99 o 
  -4   9   1       93.56      182.32     31.55 o 
  -3   9   1        1.03       19.63     20.42 o 
  -2   9   1        8.04      -10.48     20.22 o 
  -1   9   1       46.07       13.77     18.05 o 
   0   9   1      298.55      389.63     32.59 o 
   1   9   1        6.17       25.35     20.96 o 
   2   9   1       38.17       99.33     22.05 o 
   3   9   1        0.22        7.26     21.64 o 
   4   9   1       93.50      184.35     41.92 o 
   5   9   1       88.95      117.27     35.66 o 
   6   9   1        8.97       31.46     35.52 o 
   7   9   1      249.44      295.24     40.48 o 
   8   9   1       17.62       43.22     23.21 o 
   9   9   1       26.37       41.37     33.72 o 
  10   9   1        7.50       49.07     35.57 o 
  11   9   1       11.45       56.31     36.72 o 
 -10  10   1        0.16       26.82     43.45 o 
  -9  10   1       85.59      111.71     43.34 o 
  -8  10   1        5.93      -26.77     39.57 o 
  -7  10   1       37.94       69.51     53.31 o 
  -6  10   1      213.90      187.48     37.79 o 
  -5  10   1        0.48       -7.69     35.25 o 
  -4  10   1       92.55      115.73     35.40 o 
  -3  10   1        0.54        5.04     22.95 o 
  -2  10   1       43.93       21.42     24.34 o 
  -1  10   1       52.65       93.05     20.39 o 
   0  10   1       12.97       27.02     20.86 o 
   1  10   1        1.76       35.28     23.13 o 
   2  10   1      494.31      545.28     33.36 o 
   3  10   1      800.70      713.54     87.04 o 
   4  10   1       74.73       47.38     32.14 o 
   5  10   1       51.62       91.14     38.12 o 
   6  10   1      313.71      279.94     43.54 o 
   7  10   1      181.66      194.88     69.88 o 
   8  10   1        3.31      -62.02     41.35 o 
   9  10   1       23.67       55.52     97.92 o 
  10  10   1       35.31       50.32     48.32 o 
  -8  11   1       69.30        0.73     43.36 o 
  -7  11   1       24.61       16.06     42.58 o 
  -6  11   1       23.69       79.46     41.05 o 
  -5  11   1        6.30       43.00     38.90 o 
  -4  11   1        1.57       36.19     43.29 o 
  -3  11   1       71.91      111.72     36.39 o 
  -2  11   1       94.87      117.35     22.90 o 
  -1  11   1      187.57      178.86     23.85 o 
   0  11   1       46.16       96.05     22.81 o 
   1  11   1       17.72       41.74     25.07 o 
   2  11   1       23.87       27.09     28.28 o 
   3  11   1       59.32       21.78     35.47 o 
   4  11   1       16.14       63.65     37.64 o 
   5  11   1       13.57       21.15     37.41 o 
   6  11   1       35.70       17.15     41.24 o 
   7  11   1        8.90       66.04     64.45 o 
   8  11   1       63.76      105.83     46.20 o 
  -6  12   1       24.83       90.39     67.59 o 
  -5  12   1      150.05      190.50     45.42 o 
  -4  12   1       46.09       87.76     52.13 o 
  -3  12   1        3.58       33.91     30.64 o 
  -2  12   1        3.62      -14.55     28.87 o 
  -1  12   1       83.86       93.31     24.44 o 
   0  12   1      176.75      235.79     26.56 o 
   1  12   1        3.48       15.65     25.18 o 
   2  12   1       36.74       85.40     39.53 o 
   3  12   1        0.68       26.54     38.42 o 
   4  12   1        6.49       16.24     40.88 o 
   5  12   1       13.25       71.11     43.95 o 
 -17   0   2      281.49      242.99     70.47 o 
 -16   0   2      695.09      743.38     78.99 o 
 -15   0   2       60.51      -27.25     52.92 o 
 -14   0   2      180.52      216.79     57.37 o 
 -13   0   2       71.60       75.06     50.69 o 
 -12   0   2     4492.03     4296.16    249.41 o 
 -11   0   2     1974.97     2036.13     87.77 o 
 -10   0   2       44.71       20.25     21.56 o 
  -9   0   2     8192.55     7041.21    267.01 o 
  -8   0   2     2595.15     2001.13    120.51 o 
  -7   0   2       16.75        4.35     13.05 o 
  -6   0   2     5056.85     4292.48    131.42 o 
  -5   0   2    17518.35    17500.29    518.98 o 
  -4   0   2     2179.54     2289.64     70.32 o 
  -3   0   2    16062.53    17343.25    511.93 o 
  -2   0   2    24668.86    25139.51    904.85 o 
  -1   0   2     1637.73     1563.65     59.70 o 
   0   0   2      770.96      789.29     30.17 o 
   1   0   2     7712.31     8555.51    447.21 o 
   2   0   2     8078.51     8157.95    428.87 o 
   3   0   2      618.29      721.77     47.03 o 
   4   0   2     2528.43     2716.26    150.77 o 
   5   0   2    86677.52    91937.43   3369.50 o 
   6   0   2    10124.44    12142.32    453.29 o 
   7   0   2     3003.67     3423.37    136.08 o 
   8   0   2     8163.47     8274.77    314.00 o 
   9   0   2     6108.27     6236.23    240.60 o 
  10   0   2     2383.91     2451.16    104.56 o 
  11   0   2       34.23      -25.01     29.11 o 
  12   0   2      586.47      562.09     69.43 o 
  13   0   2      814.50      771.81     81.22 o 
  14   0   2     1086.64     1211.68    104.79 o 
  15   0   2      389.23      190.72     66.28 o 
  16   0   2      198.22      331.80     70.87 o 
 -17   1   2      189.73      208.32     46.96 o 
 -16   1   2       12.12      -52.15     40.23 o 
 -15   1   2        2.95       -2.24     45.45 o 
 -14   1   2      137.55      127.00     38.96 o 
 -13   1   2     1393.00     1352.44     72.15 o 
 -12   1   2        1.15      -17.26     22.88 o 
 -11   1   2       37.13       47.51     23.51 o 
 -10   1   2     2141.90     2076.28     73.58 o 
  -9   1   2     1229.85     1186.81     41.92 o 
  -8   1   2     1120.95      948.96     28.39 o 
  -7   1   2     3252.10     3288.65    129.78 o 
  -6   1   2     5716.50     5716.25    150.02 o 
  -5   1   2      485.64      398.23     14.50 o 
  -4   1   2      176.71       77.58      5.40 o 
  -3   1   2    12330.09    13634.06    314.45 o 
  -2   1   2     1772.82     1838.28     49.82 o 
  -1   1   2      336.29      195.71     32.54 o 
   0   1   2      885.24     1054.16     27.90 o 
   1   1   2     3488.15     4064.61    106.08 o 
   2   1   2    14012.46    14661.60    435.00 o 
   3   1   2      843.64      746.72     24.36 o 
   4   1   2     1078.97     1240.60     37.76 o 
   5   1   2      915.81      782.73     37.32 o 
   6   1   2     3763.89     3060.89    174.97 o 
   7   1   2        2.85       18.16     16.22 o 
   8   1   2      147.05      107.10     30.68 o 
   9   1   2     2582.80     2527.50     75.07 o 
  10   1   2      245.84      326.26     23.38 o 
  11   1   2       17.45       18.46     23.92 o 
  12   1   2      754.80      781.80     43.08 o 
  13   1   2      566.92      731.81     57.18 o 
  14   1   2       67.44      173.01     72.44 o 
  15   1   2       11.92       91.91     43.81 o 
  16   1   2       90.52      132.48     49.32 o 
 -17   2   2      119.79      127.25     44.84 o 
 -16   2   2       14.24      -18.78     42.56 o 
 -15   2   2      125.94       24.47     39.32 o 
 -14   2   2        0.07       13.32     37.00 o 
 -13   2   2     1203.27     1238.73     88.78 o 
 -12   2   2       25.62        2.09     20.24 o 
 -11   2   2     1661.70     1607.12     70.72 o 
 -10   2   2       65.72       27.19     20.89 o 
  -9   2   2    11275.26     9821.95    416.56 o 
  -8   2   2      329.93      351.40     35.95 o 
  -7   2   2      611.69      589.99     23.34 o 
  -6   2   2    17043.18    17232.12    445.28 o 
  -5   2   2    15292.16    14521.26    375.25 o 
  -4   2   2      264.16      201.21     10.33 o 
  -3   2   2     1002.97     1517.75     37.04 o 
  -2   2   2   130799.63   126501.17   4631.31 o 
  -1   2   2     1232.30     1866.74     43.52 o 
   0   2   2    11722.11    11828.21    304.48 o 
   1   2   2    16628.25    16510.71    380.38 o 
   2   2   2    68044.43    71266.88   1633.48 o 
   3   2   2       19.15        2.67      6.53 o 
   4   2   2     1223.01      965.53     31.07 o 
   5   2   2    19766.44    20591.69    532.98 o 
   6   2   2     9346.59     9585.87    252.72 o 
   7   2   2        2.76      -11.48     12.66 o 
   8   2   2     2706.58     2438.30     67.76 o 
   9   2   2     1091.78     1153.95     42.60 o 
  10   2   2     1049.48      967.64     67.52 o 
  11   2   2       70.74       -5.98     16.96 o 
  12   2   2     1768.43     1550.70    171.60 o 
  13   2   2       73.99       49.09     38.89 o 
  14   2   2      464.81      459.36     50.34 o 
  15   2   2      111.16      181.17     44.32 o 
  16   2   2       49.38      142.88     44.78 o 
 -16   3   2       38.53       15.19     40.91 o 
 -15   3   2       15.54      -42.84     36.76 o 
 -14   3   2      305.95      406.29     99.55 o 
 -13   3   2        3.33        3.06     18.25 o 
 -12   3   2        3.94        3.89     21.53 o 
 -11   3   2       34.78       15.24     19.27 o 
 -10   3   2     2469.14     2405.20     71.64 o 
  -9   3   2      352.70      372.41     21.69 o 
  -8   3   2       16.46       26.55     14.20 o 
  -7   3   2       59.48       51.89     12.69 o 
  -6   3   2     3388.01     3302.15     89.67 o 
  -5   3   2     4957.42     5077.30    134.12 o 
  -4   3   2     2046.92     2518.15     60.71 o 
  -3   3   2       15.70        5.22      4.71 o 
  -2   3   2     1489.28     1621.62     47.31 o 
  -1   3   2    11103.17    12088.77    315.41 o 
   0   3   2      804.54      745.34     19.61 o 
   1   3   2     4853.48     5562.61    144.69 o 
   2   3   2      475.87      454.26     14.47 o 
   3   3   2     8072.96     8747.32    204.01 o 
   4   3   2      396.82      466.78     16.87 o 
   5   3   2      148.86      208.08     16.43 o 
   6   3   2     3061.48     2933.01     83.38 o 
   7   3   2      187.05      168.40     19.42 o 
   8   3   2        8.61       15.68     19.13 o 
   9   3   2       75.59       32.35     20.12 o 
  10   3   2     1580.48     1823.25     60.54 o 
  11   3   2      147.22      152.53     24.89 o 
  12   3   2        3.09        4.69     27.88 o 
  13   3   2      127.88      161.60     30.88 o 
  14   3   2      113.83      188.58     42.44 o 
  15   3   2        7.66        1.94     42.51 o 
 -16   4   2      270.61      243.69     45.86 o 
 -15   4   2        7.63       13.77     27.04 o 
 -14   4   2       99.61       97.04     27.71 o 
 -13   4   2       50.22       12.98     23.74 o 
 -12   4   2      255.56      260.23     27.91 o 
 -11   4   2      679.49      698.20     33.04 o 
 -10   4   2       29.14       -5.88     18.14 o 
  -9   4   2      317.16      300.01     20.95 o 
  -8   4   2     2923.78     2851.99     81.00 o 
  -7   4   2      936.79      849.10     30.16 o 
  -6   4   2      875.05      825.38     28.48 o 
  -5   4   2      415.14      321.10     12.77 o 
  -4   4   2    10285.98    11554.07    298.80 o 
  -3   4   2     1538.59     1305.85     35.50 o 
  -2   4   2      547.54      450.48     13.17 o 
  -1   4   2     5322.37     5168.58    136.68 o 
   0   4   2     4342.85     4084.05    107.94 o 
   1   4   2     5381.27     4786.44    126.20 o 
   2   4   2      128.77       63.73     15.11 o 
   3   4   2     1701.86     1313.88     34.79 o 
   4   4   2     5457.26     5512.25    131.09 o 
   5   4   2     2657.67     2416.81     61.24 o 
   6   4   2       30.48       19.93     22.46 o 
   7   4   2     1858.07     1708.53     54.03 o 
   8   4   2      608.97      555.12     30.06 o 
   9   4   2     3833.55     3583.03    147.87 o 
  10   4   2      531.27      581.98     32.99 o 
  11   4   2     1135.60     1088.03     44.27 o 
  12   4   2      297.80      255.58     28.98 o 
  13   4   2      197.81      243.12     32.02 o 
  14   4   2       15.25       66.19     32.38 o 
  15   4   2        7.43      -83.61     55.74 o 
 -16   5   2        5.23      -13.18     62.94 o 
 -15   5   2       11.46       34.57     33.16 o 
 -14   5   2       77.08       44.42     28.27 o 
 -13   5   2       34.30       13.08     25.77 o 
 -12   5   2        2.59      -28.46     24.73 o 
 -11   5   2      238.72      285.20     25.73 o 
 -10   5   2     1028.84     1025.93     39.67 o 
  -9   5   2      592.70      646.34     59.73 o 
  -8   5   2        4.32       -3.92     15.59 o 
  -7   5   2       17.40       27.13     13.96 o 
  -6   5   2      131.64      130.51     20.54 o 
  -5   5   2     1475.89     1501.79     43.46 o 
  -4   5   2     2039.56     1937.51     48.54 o 
  -3   5   2      813.18      948.20     22.67 o 
  -2   5   2     3575.60     3895.80    104.15 o 
  -1   5   2     1140.66     1166.23     34.05 o 
   0   5   2      118.73      192.68     12.69 o 
   1   5   2      456.85      419.43     17.85 o 
   2   5   2      378.27      474.89     19.73 o 
   3   5   2     1056.03     1047.97     42.98 o 
   4   5   2        3.34        8.05      9.82 o 
   5   5   2        9.23       30.01     10.80 o 
   6   5   2      203.41      212.03     14.84 o 
   7   5   2        1.02       -8.17     16.63 o 
   8   5   2        5.11      -14.01     18.80 o 
   9   5   2      594.17      653.15     32.82 o 
  10   5   2      310.29      366.19     32.10 o 
  11   5   2      426.39      405.55     31.09 o 
  12   5   2        5.22       19.12     25.33 o 
  13   5   2      197.21      214.11     37.85 o 
  14   5   2        2.11      -37.58     35.56 o 
 -15   6   2       23.37        7.65     34.74 o 
 -14   6   2       17.60       -3.44     32.64 o 
 -13   6   2      293.26      296.17     41.59 o 
 -12   6   2      184.79      183.09     32.65 o 
 -11   6   2      495.85      479.82     37.15 o 
 -10   6   2      202.54      188.32     28.95 o 
  -9   6   2       54.02      -22.21     23.12 o 
  -8   6   2        6.88       -8.55     21.15 o 
  -7   6   2      873.79      809.69     30.73 o 
  -6   6   2      165.50      194.48     18.01 o 
  -5   6   2      181.09      210.53     12.42 o 
  -4   6   2      477.52      506.95     15.09 o 
  -3   6   2      355.09      429.55     18.78 o 
  -2   6   2        1.01       20.96     12.23 o 
  -1   6   2     1843.39     1917.84     53.93 o 
   0   6   2     2603.62     2710.54     74.79 o 
   1   6   2      385.71      326.30     17.42 o 
   2   6   2      808.98     1054.88     34.64 o 
   3   6   2     2538.13     2417.39     88.98 o 
   4   6   2      313.52      315.16     44.83 o 
   5   6   2     1444.29     1380.73     44.52 o 
   6   6   2     1269.14     1289.52     52.46 o 
   7   6   2     1873.30     2020.94     73.93 o 
   8   6   2     1020.58      995.78     47.49 o 
   9   6   2       29.74       20.84     27.32 o 
  10   6   2     1666.20     1792.24    102.60 o 
  11   6   2      237.03      228.01     35.35 o 
  12   6   2      126.91      123.34     35.55 o 
  13   6   2       46.15       20.27     36.01 o 
  14   6   2      476.31      539.83     46.42 o 
 -14   7   2        1.77      -16.28     61.79 o 
 -13   7   2      319.50      345.48     38.48 o 
 -12   7   2      178.09      164.51     31.89 o 
 -11   7   2       11.89        5.23     29.72 o 
 -10   7   2       11.43      -11.16     26.38 o 
  -9   7   2      661.20      480.39     33.81 o 
  -8   7   2      706.68      688.09     37.76 o 
  -7   7   2      208.24      111.24     45.90 o 
  -6   7   2      216.79      197.84     23.56 o 
  -5   7   2        4.51       11.97     17.12 o 
  -4   7   2      188.22      254.59     17.09 o 
  -3   7   2     1243.24     1110.52     35.60 o 
  -2   7   2      239.92      231.56     15.25 o 
  -1   7   2       96.36       95.88     17.15 o 
   0   7   2       93.97      129.02     14.99 o 
   1   7   2     1034.35      988.67     33.78 o 
   2   7   2     1456.45     1340.90     43.81 o 
   3   7   2       79.92       82.15     15.28 o 
   4   7   2      395.14      407.32     22.54 o 
   5   7   2       13.81        2.64     22.53 o 
   6   7   2      299.58      259.31     28.80 o 
   7   7   2       21.35       45.83     29.30 o 
   8   7   2      551.16      711.83     42.03 o 
   9   7   2      306.69      321.75     43.42 o 
  10   7   2      142.02      144.35     34.22 o 
  11   7   2      270.81      357.35     40.25 o 
  12   7   2       12.13       33.18     36.19 o 
  13   7   2       83.53      111.26     39.53 o 
 -13   8   2        1.45       16.49     35.35 o 
 -12   8   2        9.41      -46.65     31.57 o 
 -11   8   2       44.70        6.22     33.86 o 
 -10   8   2       11.32      -47.29     62.77 o 
  -9   8   2       39.36       36.94     26.25 o 
  -8   8   2      137.52       72.74     39.32 o 
  -7   8   2      375.47      395.56     30.65 o 
  -6   8   2      420.21      441.93     29.49 o 
  -5   8   2        5.86       51.83     20.01 o 
  -4   8   2     1415.26     1473.54     54.23 o 
  -3   8   2       79.45      107.66     23.25 o 
  -2   8   2      188.84      185.16     22.80 o 
  -1   8   2      408.35      386.81     25.66 o 
   0   8   2     2890.62     3105.58    100.30 o 
   1   8   2      404.34      355.72     24.75 o 
   2   8   2      695.42      560.36     29.99 o 
   3   8   2     1138.06     1144.47     47.82 o 
   4   8   2      116.42      117.80     19.08 o 
   5   8   2      285.12      315.43     30.00 o 
   6   8   2        1.44      -12.18     25.14 o 
   7   8   2      652.01      713.23     41.55 o 
   8   8   2        7.64       -2.64     30.99 o 
   9   8   2        0.80      -25.05     33.08 o 
  10   8   2       29.22       41.72     35.08 o 
  11   8   2       17.27       22.64     36.05 o 
  12   8   2        6.92       68.89     36.09 o 
 -12   9   2       48.50      -49.96     34.57 o 
 -11   9   2       26.09      -23.85     32.96 o 
 -10   9   2      208.18      178.82     33.22 o 
  -9   9   2      181.80      182.61     37.41 o 
  -8   9   2       53.47       99.55     37.48 o 
  -7   9   2        2.01      -25.74     31.30 o 
  -6   9   2     1243.85     1253.61     64.90 o 
  -5   9   2     1185.81     1068.00     58.97 o 
  -4   9   2       10.71       35.53     20.48 o 
  -3   9   2      733.14      715.47     35.40 o 
  -2   9   2       18.91       40.78     18.04 o 
  -1   9   2     2375.70     2254.40     77.07 o 
   0   9   2      341.69      316.16     25.68 o 
   1   9   2     1114.29     1056.31     43.94 o 
   2   9   2      484.19      487.93     29.37 o 
   3   9   2      858.13      846.58     39.30 o 
   4   9   2      445.63      493.08     51.87 o 
   5   9   2       30.29      -31.30     34.19 o 
   6   9   2      379.06      419.67     56.59 o 
   7   9   2       13.30       15.04     53.31 o 
   8   9   2      320.06      270.05     45.62 o 
   9   9   2      286.11      284.39     38.45 o 
  10   9   2       15.78       -1.73     34.82 o 
  11   9   2       12.82        9.45     57.08 o 
 -10  10   2       64.14       38.06     43.26 o 
  -9  10   2      145.10      141.85     43.26 o 
  -8  10   2        0.12        5.87     39.39 o 
  -7  10   2      117.72      155.91     69.69 o 
  -6  10   2       10.96       40.32     51.28 o 
  -5  10   2       86.79      177.37     38.28 o 
  -4  10   2       51.89       91.96     34.30 o 
  -3  10   2       78.00       79.22     24.59 o 
  -2  10   2      427.86      468.85     27.53 o 
  -1  10   2      101.59       72.46     20.64 o 
   0  10   2       62.02       73.44     24.62 o 
   1  10   2       83.23      168.41     27.72 o 
   2  10   2       10.56      -14.51     23.34 o 
   3  10   2        9.27       17.46     33.23 o 
   4  10   2       29.47       37.64     35.83 o 
   5  10   2       37.41       66.68     38.00 o 
   6  10   2        0.35      -56.18     37.45 o 
   7  10   2       60.48       34.65     40.85 o 
   8  10   2        0.92        3.73     42.86 o 
   9  10   2       40.47       16.92     46.78 o 
  -9  11   2       43.72       37.54     45.48 o 
  -8  11   2        0.43      -10.32     43.33 o 
  -7  11   2       10.74       78.81     41.04 o 
  -6  11   2        0.52       78.27     41.22 o 
  -5  11   2        0.71       54.94     39.06 o 
  -4  11   2       35.42       54.37     37.61 o 
  -3  11   2       59.82       85.36     28.29 o 
  -2  11   2       28.77       68.69     23.04 o 
  -1  11   2       10.52       48.69     21.90 o 
   0  11   2        1.30       -8.10     21.32 o 
   1  11   2        3.13        9.72     25.13 o 
   2  11   2      275.90      311.75     40.29 o 
   3  11   2      111.01      107.10     37.47 o 
   4  11   2      132.40      161.28     59.93 o 
   5  11   2       54.27       65.50     41.20 o 
   6  11   2      176.08      273.60     47.01 o 
   7  11   2       58.50       29.09     44.87 o 
  -6  12   2       11.98       72.19     44.40 o 
  -5  12   2       19.32       19.69     50.69 o 
  -4  12   2       27.53      -37.06     29.46 o 
  -3  12   2        2.18       40.95     29.55 o 
  -2  12   2        5.41       10.76     27.94 o 
  -1  12   2        3.59        6.35     22.80 o 
   0  12   2       33.20       -1.58     25.30 o 
   1  12   2       29.53       68.76     30.51 o 
   2  12   2        3.60       88.41     39.34 o 
   3  12   2        0.31       10.14     39.60 o 
   4  12   2       14.93       19.59     43.24 o 
 -17   1   3       16.91       33.03     44.62 o 
 -16   1   3      106.29       52.23     42.78 o 
 -15   1   3       14.10      -51.95     34.63 o 
 -14   1   3       56.98       -3.04     36.08 o 
 -13   1   3      448.03      400.18     41.29 o 
 -12   1   3        3.63      -22.63     36.94 o 
 -11   1   3      342.08      336.91     35.06 o 
 -10   1   3      151.60      144.40     13.98 o 
  -9   1   3      498.76      492.31     19.31 o 
  -8   1   3        3.41      -13.92      9.28 o 
  -7   1   3     5523.98     5839.35    153.73 o 
  -6   1   3      247.29      363.03     14.39 o 
  -5   1   3     1489.87     1661.66     40.95 o 
  -4   1   3     2082.82     2491.78     59.18 o 
  -3   1   3    43750.45    50097.13   1150.50 o 
  -2   1   3     3464.15     3273.20    100.00 o 
  -1   1   3     7375.14     8706.29    224.71 o 
   0   1   3      653.03      597.30     16.94 o 
   1   1   3    12708.87    14188.70    365.48 o 
   2   1   3    12146.27    14274.72    424.71 o 
   3   1   3      143.58      170.66     13.26 o 
   4   1   3     5445.10     5729.71    151.76 o 
   5   1   3     8216.51     9025.38    276.42 o 
   6   1   3    12874.99    14784.52    449.96 o 
   7   1   3      797.02      738.93     51.98 o 
   8   1   3      448.12      435.85     63.24 o 
   9   1   3      414.81      384.96     48.53 o 
  10   1   3      273.18      329.30     24.77 o 
  11   1   3        8.79       -5.35     25.24 o 
  12   1   3       10.01       26.62     37.74 o 
  13   1   3        0.92       32.24     78.33 o 
  14   1   3       37.62      -35.34     41.64 o 
  15   1   3        5.07       57.48     45.55 o 
 -17   2   3       30.14      -56.41     41.96 o 
 -16   2   3        8.21        9.73     53.51 o 
 -15   2   3      219.13      264.46     46.03 o 
 -14   2   3      193.61      201.27     46.57 o 
 -13   2   3       24.97      -34.62     23.08 o 
 -12   2   3     3348.83     3387.59    227.11 o 
 -11   2   3     1039.79      887.63     52.96 o 
 -10   2   3      830.93      819.70     66.22 o 
  -9   2   3      403.22      392.69     46.95 o 
  -8   2   3     1139.33     1155.44     38.46 o 
  -7   2   3     1372.45     1456.42     43.57 o 
  -6   2   3      948.64      852.33     33.60 o 
  -5   2   3     5736.52     7265.47    189.46 o 
  -4   2   3     9467.78    10622.93    274.59 o 
  -3   2   3     1645.62     1682.72     46.32 o 
  -2   2   3     2302.92     3125.67    118.00 o 
  -1   2   3    45028.13    48657.16   1945.04 o 
   0   2   3     1283.94     1361.16     35.97 o 
   1   2   3     2942.75     2830.98     67.43 o 
   2   2   3      956.16      853.88     23.43 o 
   3   2   3     2058.76     1929.61     54.42 o 
   4   2   3     1585.64     1731.70     50.51 o 
   5   2   3       63.26      192.74     22.48 o 
   6   2   3     1164.44     1229.21     41.38 o 
   7   2   3        2.42       17.69     17.10 o 
   8   2   3       77.21       58.76     16.75 o 
   9   2   3      100.88      145.89     26.33 o 
  10   2   3      163.51      178.82     28.35 o 
  11   2   3      368.40      305.90     56.25 o 
  12   2   3      705.17      672.11    117.11 o 
  13   2   3      110.23      195.73     43.11 o 
  14   2   3       31.56       80.30     44.95 o 
  15   2   3      102.89      147.64     43.88 o 
 -17   3   3      149.34       96.62     45.42 o 
 -16   3   3       95.42       45.27     67.92 o 
 -15   3   3      170.36      144.86     41.28 o 
 -14   3   3      348.48      276.06     52.98 o 
 -13   3   3      678.68      503.47     69.77 o 
 -12   3   3     1652.04     1698.40     60.20 o 
 -11   3   3     1265.58     1171.82     69.29 o 
 -10   3   3     3950.70     3515.69     99.44 o 
  -9   3   3        3.91       -2.69     18.51 o 
  -8   3   3     2320.72     2478.37     70.67 o 
  -7   3   3       25.32       66.28     12.67 o 
  -6   3   3    19702.71    20774.80    536.32 o 
  -5   3   3       98.47      153.93      9.34 o 
  -4   3   3     3481.64     4454.76    105.14 o 
  -3   3   3    12712.78    13039.02    336.36 o 
  -2   3   3     3728.42     3910.27    103.98 o 
  -1   3   3    30979.84    35608.10    923.31 o 
   0   3   3     3287.74     2927.33     67.24 o 
   1   3   3       70.15       66.28     12.99 o 
   2   3   3      224.63      259.27     11.05 o 
   3   3   3     1590.77     1860.46     47.07 o 
   4   3   3    14921.29    15266.22    354.40 o 
   5   3   3      268.04      249.41     18.21 o 
   6   3   3      194.60      210.35     24.64 o 
   7   3   3      879.32      788.59     41.92 o 
   8   3   3     1186.74     1184.06     43.48 o 
   9   3   3     1398.60     1330.22    108.77 o 
  10   3   3      240.45      277.50     25.84 o 
  11   3   3      270.61      266.58     30.07 o 
  12   3   3      276.49      323.30     40.14 o 
  13   3   3      306.32      329.42     34.86 o 
  14   3   3      132.27      127.65     42.70 o 
  15   3   3       29.11       28.39     42.17 o 
 -16   4   3        1.51      -24.27     65.95 o 
 -15   4   3       15.20       39.78     36.07 o 
 -14   4   3     1086.16     1135.45     47.06 o 
 -13   4   3      106.87       60.50     24.76 o 
 -12   4   3       62.90       18.92     21.67 o 
 -11   4   3     1853.09     1703.07     61.37 o 
 -10   4   3      520.65      465.88     44.68 o 
  -9   4   3      728.69      721.58     37.45 o 
  -8   4   3      450.39      368.74     21.27 o 
  -7   4   3     1436.28     1316.99     41.21 o 
  -6   4   3     1074.51     1078.01     34.27 o 
  -5   4   3     1322.83     1358.17     35.39 o 
  -4   4   3     7085.99     7317.95    190.59 o 
  -3   4   3      707.50      713.02     20.59 o 
  -2   4   3      342.44      277.41     10.51 o 
  -1   4   3     1444.45     1642.94     40.78 o 
   0   4   3     8503.66     8995.79    185.77 o 
   1   4   3     9325.12     9784.32    246.05 o 
   2   4   3      393.09      359.53     13.42 o 
   3   4   3     1935.54     2067.54     52.14 o 
   4   4   3     2143.66     2203.98     56.06 o 
   5   4   3     5291.80     5189.79    125.00 o 
   6   4   3      183.38      202.38     24.69 o 
   7   4   3     1355.50     1383.28     47.32 o 
   8   4   3     3073.80     3012.00     88.75 o 
   9   4   3      145.87      179.53     27.62 o 
  10   4   3      159.97      175.13     25.36 o 
  11   4   3      597.34      575.92     34.31 o 
  12   4   3      869.53      956.09     49.21 o 
  13   4   3        8.17        9.64     28.34 o 
  14   4   3        6.46       15.29     30.67 o 
  15   4   3      131.27      171.11     62.61 o 
 -16   5   3        9.57      -33.15     46.64 o 
 -15   5   3        5.65      -13.50     31.92 o 
 -14   5   3        7.19      -37.93     25.29 o 
 -13   5   3        1.65       -9.00     24.80 o 
 -12   5   3        2.42      -32.48     21.65 o 
 -11   5   3      584.01      588.82     30.66 o 
 -10   5   3       31.23       36.72     20.12 o 
  -9   5   3       68.15       79.58     19.70 o 
  -8   5   3      151.62      103.09     16.06 o 
  -7   5   3     2944.56     2938.72     82.30 o 
  -6   5   3      160.39      158.27     14.70 o 
  -5   5   3       43.92       43.11     12.45 o 
  -4   5   3      550.40      610.25     19.25 o 
  -3   5   3    12113.73    12835.67    264.73 o 
  -2   5   3     1572.53     1726.13     48.98 o 
  -1   5   3       33.99       38.40      7.88 o 
   0   5   3     5347.68     5170.73    108.16 o 
   1   5   3     9933.07     9633.32    250.91 o 
   2   5   3     4260.10     4391.95    105.05 o 
   3   5   3        5.88       -3.59      9.85 o 
   4   5   3     4510.33     4276.06    103.68 o 
   5   5   3      731.28      764.44     25.56 o 
   6   5   3     1040.69     1091.60     33.29 o 
   7   5   3     1456.94     1432.64     48.87 o 
   8   5   3      594.49      630.48     31.45 o 
   9   5   3       28.82       33.34     22.56 o 
  10   5   3      345.00      362.43     29.72 o 
  11   5   3      850.79      860.57     41.16 o 
  12   5   3       11.78       52.71     33.70 o 
  13   5   3      101.56      164.35     42.29 o 
  14   5   3        7.05       13.23     41.99 o 
 -15   6   3       24.96       32.46     35.30 o 
 -14   6   3        2.82      -23.54     43.20 o 
 -13   6   3       93.77      107.92     33.28 o 
 -12   6   3        6.70      -49.20     32.80 o 
 -11   6   3       13.88      -34.52     25.77 o 
 -10   6   3      334.64      304.74     31.73 o 
  -9   6   3       76.82       74.91     23.26 o 
  -8   6   3       31.05       48.92     35.56 o 
  -7   6   3     1371.08     1274.46     41.56 o 
  -6   6   3     1308.47     1381.22     41.48 o 
  -5   6   3      121.41       95.59     11.03 o 
  -4   6   3      872.73      770.53     20.35 o 
  -3   6   3     1113.45     1075.03     29.79 o 
  -2   6   3     8943.69     9867.48    259.37 o 
  -1   6   3      448.73      407.57     15.22 o 
   0   6   3     3897.72     4003.95    107.70 o 
   1   6   3     4696.70     4957.15    132.53 o 
   2   6   3      473.52      507.77     21.75 o 
   3   6   3      462.66      359.67     19.54 o 
   4   6   3       10.89       -2.19     13.64 o 
   5   6   3     4100.03     3962.30    109.85 o 
   6   6   3      107.81      109.23     25.47 o 
   7   6   3      896.95      829.02     58.38 o 
   8   6   3     1086.56     1232.18     59.70 o 
   9   6   3     1248.53     1419.08     89.99 o 
  10   6   3       39.04       45.38     30.13 o 
  11   6   3      130.38      208.26     36.97 o 
  12   6   3       88.29      167.35     35.51 o 
  13   6   3      222.04      296.15     54.83 o 
 -14   7   3        5.39      -26.74     54.22 o 
 -13   7   3       26.13       17.53     46.66 o 
 -12   7   3        1.19      -21.90     29.37 o 
 -11   7   3       54.69       78.82     30.64 o 
 -10   7   3      659.57      620.59     41.54 o 
  -9   7   3       61.65       66.43     24.52 o 
  -8   7   3       15.50       42.66     24.34 o 
  -7   7   3      152.65      105.25     25.61 o 
  -6   7   3      816.58      847.42     77.66 o 
  -5   7   3      105.67       65.04     14.79 o 
  -4   7   3      284.68      306.48     18.42 o 
  -3   7   3       14.51       19.22     14.19 o 
  -2   7   3     1195.07     1292.57     46.02 o 
  -1   7   3      109.58      124.16     25.39 o 
   0   7   3     1157.87     1235.04     39.59 o 
   1   7   3      136.78      146.49     25.77 o 
   2   7   3      419.99      438.97     22.39 o 
   3   7   3       42.61       52.29     20.10 o 
   4   7   3     1465.71     1615.39     54.96 o 
   5   7   3       59.96       59.63     19.24 o 
   6   7   3        0.45      -22.39     23.38 o 
   7   7   3      824.53      813.34     47.11 o 
   8   7   3       45.04       15.34     29.55 o 
   9   7   3      109.63      106.63     33.31 o 
  10   7   3       81.62       79.56     34.14 o 
  11   7   3      373.92      363.34     40.23 o 
  12   7   3       80.15       30.17     38.16 o 
  13   7   3        0.52       52.59     51.58 o 
 -13   8   3       90.88       70.43     43.40 o 
 -12   8   3        0.35      -45.43     30.29 o 
 -11   8   3       65.98        8.89     34.28 o 
 -10   8   3       77.48       53.70     29.92 o 
  -9   8   3      232.12      169.34     28.69 o 
  -8   8   3      119.51      127.36     24.46 o 
  -7   8   3      222.32      232.92     25.73 o 
  -6   8   3       97.96       93.15     40.70 o 
  -5   8   3      380.57      356.93     67.26 o 
  -4   8   3       19.97      -21.94     18.58 o 
  -3   8   3       95.71      100.94     19.85 o 
  -2   8   3      147.42      129.47     19.63 o 
  -1   8   3      352.45      358.10     24.09 o 
   0   8   3       55.97       41.62     19.35 o 
   1   8   3       36.29       33.33     18.49 o 
   2   8   3       94.76       60.42     20.07 o 
   3   8   3        1.12       25.14     17.64 o 
   4   8   3      103.49      126.77     19.77 o 
   5   8   3      100.10       38.95     25.94 o 
   6   8   3      394.67      526.82     54.62 o 
   7   8   3       20.25       37.62     29.32 o 
   8   8   3      767.66      929.35     51.27 o 
   9   8   3       83.29       50.20     33.51 o 
  10   8   3      121.74      232.03     38.74 o 
  11   8   3       14.79       17.75     36.50 o 
  12   8   3      102.29      135.14     39.69 o 
 -12   9   3       24.91      -14.81     33.32 o 
 -11   9   3       19.62       39.75     33.01 o 
 -10   9   3       85.59       25.58     39.39 o 
  -9   9   3      132.91      144.14     72.44 o 
  -8   9   3       56.57       96.80     35.74 o 
  -7   9   3        1.17       -7.14     31.24 o 
  -6   9   3       13.80       56.68     33.59 o 
  -5   9   3       13.63      -25.75     28.54 o 
  -4   9   3       45.09       66.14     25.50 o 
  -3   9   3       96.48      128.64     29.18 o 
  -2   9   3        0.98       28.98     18.10 o 
  -1   9   3      140.31      165.07     22.79 o 
   0   9   3       59.12      122.64     21.86 o 
   1   9   3        0.37       44.34     23.66 o 
   2   9   3       72.55       91.13     22.89 o 
   3   9   3       12.53       25.53     21.82 o 
   4   9   3       26.42       51.34     32.01 o 
   5   9   3        5.25       35.65     35.01 o 
   6   9   3        4.41      -26.14     36.28 o 
   7   9   3        9.83      -16.82     29.38 o 
   8   9   3        0.21      -23.50     33.73 o 
   9   9   3      174.05      241.77     41.18 o 
  10   9   3        0.55       17.86     47.06 o 
 -11  10   3        1.84      -27.42     44.40 o 
 -10  10   3       81.01      -39.20     66.48 o 
  -9  10   3      133.99      197.09     42.36 o 
  -8  10   3        1.48       45.48     41.21 o 
  -7  10   3        5.49       -8.18     38.71 o 
  -6  10   3        1.44      -14.02     35.72 o 
  -5  10   3      154.15      195.95     38.84 o 
  -4  10   3        1.02       21.51     38.71 o 
  -3  10   3      107.12      114.70     21.27 o 
  -2  10   3        1.54        8.24     19.02 o 
  -1  10   3       71.14       79.64     22.79 o 
   0  10   3        6.13       22.68     22.75 o 
   1  10   3        0.59       24.05     23.32 o 
   2  10   3       20.01       20.98     23.55 o 
   3  10   3        3.23       61.78     34.73 o 
   4  10   3       71.63       10.66     36.16 o 
   5  10   3       37.83       93.00     38.46 o 
   6  10   3       40.27      -30.62     38.74 o 
   7  10   3       83.89       49.41     42.10 o 
   8  10   3       74.94       68.76     45.98 o 
   9  10   3       74.56      191.89     47.09 o 
  -9  11   3        0.26       43.63     45.80 o 
  -8  11   3       12.76       66.94     45.17 o 
  -7  11   3        6.79        7.81     65.82 o 
  -6  11   3       17.55       39.09     40.30 o 
  -5  11   3       59.08       67.87     38.98 o 
  -4  11   3       46.32       55.93     27.74 o 
  -3  11   3      186.53      140.86     27.31 o 
  -2  11   3       35.58       15.69     21.01 o 
  -1  11   3       56.19       85.48     23.33 o 
   0  11   3        8.34      -11.05     33.70 o 
   1  11   3       42.63       -2.18     45.61 o 
   2  11   3      110.60      109.59     35.14 o 
   3  11   3       53.05      126.19     38.07 o 
   4  11   3      187.80      186.20     42.45 o 
   5  11   3      128.57      197.73     43.61 o 
   6  11   3        8.19       -9.17     41.39 o 
   7  11   3        9.41       22.43     44.82 o 
  -6  12   3      107.63       73.80     43.39 o 
  -5  12   3       52.35       60.44     32.59 o 
  -4  12   3       10.57       23.11     29.10 o 
  -3  12   3       30.91        6.74     27.90 o 
  -2  12   3       77.59       69.61     37.71 o 
  -1  12   3       56.80       50.05     25.28 o 
   0  12   3      117.88      123.99     29.04 o 
   1  12   3      152.63      150.18     37.34 o 
   2  12   3       23.50        8.90     36.01 o 
   3  12   3       27.70       59.60     43.56 o 
   4  12   3       51.63       57.89     42.83 o 
 -17   0   4       50.73       61.96     63.79 o 
 -16   0   4       50.35       31.83     60.78 o 
 -15   0   4     1255.04     1304.42    104.79 o 
 -14   0   4       87.12      -12.44     51.87 o 
 -13   0   4     1002.84      843.07     79.77 o 
 -12   0   4      241.79      162.30     48.60 o 
 -11   0   4     7188.11     6015.92    281.90 o 
 -10   0   4     1460.52     1409.10     63.35 o 
  -9   0   4     1585.42     1414.93     62.02 o 
  -8   0   4     2006.39     1836.64     75.48 o 
  -7   0   4    28694.92    29836.05    882.57 o 
  -6   0   4     1000.26      997.01     34.27 o 
  -5   0   4     4368.35     4245.56    127.97 o 
  -4   0   4    64195.77    65736.02   2349.73 o 
  -3   0   4     1645.09     1948.64     59.40 o 
  -2   0   4    14125.80    15801.15    582.05 o 
  -1   0   4    15346.66    17196.95    632.49 o 
   0   0   4    29093.79    31807.30   1081.98 o 
   1   0   4     5726.47     6782.13    357.87 o 
   2   0   4      365.20      349.23     28.03 o 
   3   0   4    61167.50    68018.21   3537.32 o 
   4   0   4    10317.62    10762.73    568.25 o 
   5   0   4     1436.91     1610.95     97.72 o 
   6   0   4     5222.09     4922.04    270.37 o 
   7   0   4     5331.88     5027.68    385.84 o 
   8   0   4      282.84      281.84     32.00 o 
   9   0   4      192.25      149.77     53.31 o 
  10   0   4     5343.43     5428.26    214.51 o 
  11   0   4      310.53      299.58     62.35 o 
  12   0   4      338.14      269.06     64.84 o 
  13   0   4      533.59      465.02     73.62 o 
  14   0   4      118.89      144.75     64.06 o 
  15   0   4       76.76       65.89     67.72 o 
 -17   1   4        0.54      -60.15     45.32 o 
 -16   1   4      126.02      149.17     67.59 o 
 -15   1   4      138.08      135.16     93.92 o 
 -14   1   4       76.92       31.09     37.30 o 
 -13   1   4      277.34      299.38     83.57 o 
 -12   1   4     2493.92     2445.36    212.82 o 
 -11   1   4        4.46      -26.16     17.44 o 
 -10   1   4       53.34       35.13     13.15 o 
  -9   1   4      557.32      546.84     21.72 o 
  -8   1   4     3079.67     2859.34     70.38 o 
  -7   1   4     3094.39     2973.09     80.50 o 
  -6   1   4       23.70      113.66     14.76 o 
  -5   1   4     9575.14    10341.23    239.58 o 
  -4   1   4      161.55      185.06      8.07 o 
  -3   1   4    11358.30    11197.49    337.75 o 
  -2   1   4    14550.64    18527.44    557.43 o 
  -1   1   4     7093.71     8380.36    188.57 o 
   0   1   4     5333.08     4748.79    120.39 o 
   1   1   4     3026.97     2295.23     62.38 o 
   2   1   4     2538.55     3067.27    117.36 o 
   3   1   4     1317.54     1196.43     51.35 o 
   4   1   4     8927.08     8043.25    301.86 o 
   5   1   4       12.82       17.18     14.93 o 
   6   1   4      914.79     1066.99     42.92 o 
   7   1   4     3982.49     3564.45    116.99 o 
   8   1   4     1648.40     1737.70     64.47 o 
   9   1   4       23.36      -15.39     14.98 o 
  10   1   4      163.08      127.95     27.60 o 
  11   1   4      993.22      993.05     48.79 o 
  12   1   4      130.20      161.66     42.58 o 
  13   1   4        4.63       33.11     48.21 o 
  14   1   4      271.86      291.78     49.64 o 
  15   1   4      128.28      263.03     51.75 o 
 -17   2   4        5.32      -68.76     45.84 o 
 -16   2   4        3.33       42.72     53.84 o 
 -15   2   4        3.65      -58.05     38.70 o 
 -14   2   4     1014.97      954.76     62.79 o 
 -13   2   4        1.45       -7.51     21.45 o 
 -12   2   4      161.85      169.67     22.51 o 
 -11   2   4       35.79       40.20     18.43 o 
 -10   2   4     2603.41     2664.69     89.27 o 
  -9   2   4      184.25      188.14     17.28 o 
  -8   2   4     2751.33     2522.89     62.79 o 
  -7   2   4     1079.04      856.81     28.19 o 
  -6   2   4     5839.40     6153.99    161.63 o 
  -5   2   4      214.64      133.54     10.14 o 
  -4   2   4    31457.13    32888.00    844.34 o 
  -3   2   4     1096.62      970.16     32.90 o 
  -2   2   4     7471.89     8099.21    209.19 o 
  -1   2   4     9408.44     9064.86    224.81 o 
   0   2   4    13592.02    13255.37    332.00 o 
   1   2   4     3690.23     4450.37    116.71 o 
   2   2   4     9961.11    11255.31    291.29 o 
   3   2   4    25079.64    26490.31    682.12 o 
   4   2   4      393.04      615.31     24.31 o 
   5   2   4      205.23      185.33     17.13 o 
   6   2   4     8386.55     8288.66    220.40 o 
   7   2   4     8645.40     8386.63    261.04 o 
   8   2   4      761.81      769.00     49.45 o 
   9   2   4      610.63      559.77     36.91 o 
  10   2   4     2901.52     2639.17    181.31 o 
  11   2   4      545.98      520.98     38.01 o 
  12   2   4      850.32      864.30     61.14 o 
  13   2   4      412.58      393.04     50.14 o 
  14   2   4      241.68      308.19     51.20 o 
  15   2   4       19.39       85.49     48.27 o 
 -17   3   4       11.14      -52.84     43.30 o 
 -16   3   4        0.54      -48.80     43.05 o 
 -15   3   4      146.80      101.77     33.15 o 
 -14   3   4       48.20       11.18     20.35 o 
 -13   3   4        5.96       10.54     20.99 o 
 -12   3   4        3.51      -24.45     21.40 o 
 -11   3   4      453.73      490.66     27.10 o 
 -10   3   4       22.89       -1.29     22.25 o 
  -9   3   4      132.13      139.94     17.11 o 
  -8   3   4      792.21      753.43     37.83 o 
  -7   3   4       12.74        4.71     11.53 o 
  -6   3   4      667.20      687.65     24.04 o 
  -5   3   4     2106.45     2157.49     59.49 o 
  -4   3   4      209.95      260.88     14.45 o 
  -3   3   4     1270.23     1534.18     61.26 o 
  -2   3   4     1188.48     1042.79     74.98 o 
  -1   3   4     2179.34     2338.75     66.42 o 
   0   3   4     4703.06     4446.62    185.12 o 
   1   3   4        7.96       21.78     11.18 o 
   2   3   4        9.34       16.78      8.13 o 
   3   3   4      339.31      440.92     22.66 o 
   4   3   4     4290.22     3766.61    103.02 o 
   5   3   4      132.41      122.69     17.77 o 
   6   3   4      198.46      247.35     20.91 o 
   7   3   4     1402.14     1264.30     44.60 o 
   8   3   4     1179.41     1093.10     42.38 o 
   9   3   4      839.30      830.21     37.61 o 
  10   3   4     1077.24     1034.19     65.92 o 
  11   3   4      289.83      324.18     35.68 o 
  12   3   4      203.38      297.37     35.08 o 
  13   3   4       38.60        8.01     31.97 o 
  14   3   4      107.39      115.06     44.37 o 
 -16   4   4       10.27      -50.48     33.65 o 
 -15   4   4      217.15      263.13     31.51 o 
 -14   4   4      200.78      162.55     32.78 o 
 -13   4   4      182.08      220.66     26.00 o 
 -12   4   4       87.01       55.76     22.02 o 
 -11   4   4     4542.59     4301.21    134.88 o 
 -10   4   4      324.07      274.60     22.08 o 
  -9   4   4      555.14      604.70     26.69 o 
  -8   4   4      746.05      704.90     27.52 o 
  -7   4   4     1723.76     1475.63     44.86 o 
  -6   4   4      104.76      127.55     11.96 o 
  -5   4   4      284.54      255.58     13.43 o 
  -4   4   4     5924.17     5869.98    154.21 o 
  -3   4   4     1291.41     1048.83     31.89 o 
  -2   4   4     1201.45     1524.55     34.00 o 
  -1   4   4     3106.54     2997.87     81.63 o 
   0   4   4     9910.66     9800.56    201.76 o 
   1   4   4     5034.78     4642.38    122.95 o 
   2   4   4       79.84       54.29      9.35 o 
   3   4   4     2035.88     1798.95     46.47 o 
   4   4   4     2623.07     2416.66     61.30 o 
   5   4   4     2090.35     1824.25     55.50 o 
   6   4   4      129.32       62.39     30.32 o 
   7   4   4     1342.75     1263.81     45.21 o 
   8   4   4      507.45      431.89     41.78 o 
   9   4   4      737.42      707.12     45.38 o 
  10   4   4       10.33       35.62     25.08 o 
  11   4   4      141.07      132.25     27.00 o 
  12   4   4     1075.87      943.92     50.08 o 
  13   4   4       25.94       46.07     34.14 o 
  14   4   4       57.60       72.58     34.19 o 
 -16   5   4        2.64       -0.03     36.76 o 
 -15   5   4        1.18      -44.51     29.68 o 
 -14   5   4        0.13      -30.35     26.74 o 
 -13   5   4       66.32       34.88     24.37 o 
 -12   5   4       13.75      -10.57     22.39 o 
 -11   5   4        2.84      -10.52     28.19 o 
 -10   5   4        0.50       11.21     18.17 o 
  -9   5   4      146.01      174.69     22.25 o 
  -8   5   4      160.43      148.25     15.72 o 
  -7   5   4       42.22       37.11     13.64 o 
  -6   5   4        7.24        1.79      9.90 o 
  -5   5   4     2345.15     2642.51     72.65 o 
  -4   5   4     2329.57     2542.58     62.68 o 
  -3   5   4     1341.07     1334.91     33.94 o 
  -2   5   4     1134.63     1158.88     35.18 o 
  -1   5   4      234.04      265.58     12.08 o 
   0   5   4      318.56      276.82     12.32 o 
   1   5   4     3076.20     3115.18     75.86 o 
   2   5   4      354.55      466.20     19.07 o 
   3   5   4      587.82      698.24     22.97 o 
   4   5   4      161.16      125.77     13.42 o 
   5   5   4      712.65      649.43     23.81 o 
   6   5   4     1065.51     1109.00     47.48 o 
   7   5   4      111.66      118.18     20.85 o 
   8   5   4        0.13       -1.86     22.66 o 
   9   5   4     1075.21     1127.58     44.64 o 
  10   5   4        2.21       13.39     25.27 o 
  11   5   4      176.32      185.33     29.61 o 
  12   5   4       30.35       52.80     34.24 o 
  13   5   4      328.72      383.45     51.31 o 
  14   5   4        6.74       52.00     75.26 o 
 -15   6   4        3.15        4.45     59.16 o 
 -14   6   4       81.93      132.06     69.01 o 
 -13   6   4       74.71       -5.40     30.40 o 
 -12   6   4       14.62      -13.66     27.53 o 
 -11   6   4        3.01      -30.80     44.36 o 
 -10   6   4      180.75      197.41     27.20 o 
  -9   6   4      880.80      900.85     36.04 o 
  -8   6   4      128.61      142.01     17.81 o 
  -7   6   4      276.00      297.24     19.34 o 
  -6   6   4     2711.78     2878.29     79.29 o 
  -5   6   4       77.36       68.65     11.06 o 
  -4   6   4       28.30       30.41     13.62 o 
  -3   6   4       57.57       60.58     11.75 o 
  -2   6   4     8578.18     9231.72    215.73 o 
  -1   6   4      413.79      377.69     15.10 o 
   0   6   4       58.11       40.85     13.06 o 
   1   6   4     1301.54     1229.15     38.78 o 
   2   6   4     2224.37     2237.74     64.55 o 
   3   6   4      267.55      264.26     20.74 o 
   4   6   4      829.66      879.47     32.64 o 
   5   6   4      570.24      471.44     29.38 o 
   6   6   4        0.58        6.31     24.57 o 
   7   6   4      126.87      123.95     29.42 o 
   8   6   4      554.63      553.59     40.48 o 
   9   6   4      448.79      464.80     39.55 o 
  10   6   4       14.24       35.81     32.90 o 
  11   6   4      451.99      563.39     45.16 o 
  12   6   4       44.63       71.86     37.07 o 
  13   6   4       18.29      140.91     39.58 o 
 -14   7   4      172.77      142.60     39.21 o 
 -13   7   4       27.80       26.78     33.56 o 
 -12   7   4       66.72       56.56     30.50 o 
 -11   7   4        0.11      -22.08     27.92 o 
 -10   7   4      144.16      180.43     63.49 o 
  -9   7   4       64.48       43.40     28.85 o 
  -8   7   4      912.03      927.73     42.79 o 
  -7   7   4     1438.16     1356.40     52.17 o 
  -6   7   4      263.37      325.62     24.96 o 
  -5   7   4      262.60      269.03     18.06 o 
  -4   7   4     1321.05     1287.69     40.74 o 
  -3   7   4     1956.83     2046.85     68.49 o 
  -2   7   4        3.19        1.02     13.11 o 
  -1   7   4     1208.28     1203.37     38.69 o 
   0   7   4      288.24      272.92     18.20 o 
   1   7   4      763.02      791.02     29.59 o 
   2   7   4      936.64      924.04     33.53 o 
   3   7   4       14.47       34.81     16.46 o 
   4   7   4      294.51      237.82     39.74 o 
   5   7   4     1088.99     1004.22     46.34 o 
   6   7   4      588.27      647.66     39.36 o 
   7   7   4      143.14       81.95     28.98 o 
   8   7   4      108.79      128.17     32.48 o 
   9   7   4       88.26       61.89     33.96 o 
  10   7   4       40.61       46.33     31.35 o 
  11   7   4      133.96      115.51     37.94 o 
  12   7   4       86.62      101.62     39.65 o 
 -13   8   4       55.20       -1.56     34.45 o 
 -12   8   4      228.62      156.10     53.86 o 
 -11   8   4      162.41      163.65     40.49 o 
 -10   8   4        2.69       30.86     26.65 o 
  -9   8   4      306.69      218.15     30.86 o 
  -8   8   4        1.97       49.02     25.00 o 
  -7   8   4        1.23        0.74     21.87 o 
  -6   8   4       97.22      117.18     22.17 o 
  -5   8   4      305.92      322.72     25.10 o 
  -4   8   4     1261.83     1245.08     48.18 o 
  -3   8   4      191.97      158.97     18.31 o 
  -2   8   4      671.71      658.23     31.57 o 
  -1   8   4      342.30      304.99     24.21 o 
   0   8   4        8.60       21.70     18.70 o 
   1   8   4      567.78      609.11     31.26 o 
   2   8   4      222.16      245.52     20.87 o 
   3   8   4      478.76      440.36     25.43 o 
   4   8   4      107.12      146.90     20.33 o 
   5   8   4     2247.32     2038.81    272.31 o 
   6   8   4      623.68      645.34     42.87 o 
   7   8   4      114.58      162.47     33.48 o 
   8   8   4      464.03      497.18     44.17 o 
   9   8   4       98.92       89.73     37.21 o 
  10   8   4      127.78      162.99     38.79 o 
  11   8   4       87.10       99.13     49.90 o 
 -12   9   4        1.49       41.89     35.18 o 
 -11   9   4       72.14       90.00     32.41 o 
 -10   9   4       66.17       50.47     40.53 o 
  -9   9   4        7.72       14.95     37.99 o 
  -8   9   4      277.46      317.30     42.63 o 
  -7   9   4       25.63       62.11     35.24 o 
  -6   9   4        1.10        0.54     32.93 o 
  -5   9   4       87.05      105.07     30.78 o 
  -4   9   4       87.57      124.01     22.65 o 
  -3   9   4       24.37       12.34     18.31 o 
  -2   9   4        6.14      -16.20     20.35 o 
  -1   9   4     1047.09      928.70     49.59 o 
   0   9   4     1449.97     1397.61     53.39 o 
   1   9   4       18.93       36.86     20.64 o 
   2   9   4      642.67      614.96     33.89 o 
   3   9   4       73.83       87.10     23.40 o 
   4   9   4      446.92      441.65     43.30 o 
   5   9   4      341.65      346.38     43.06 o 
   6   9   4       59.75       56.34     38.82 o 
   7   9   4      312.84      343.52     37.63 o 
   8   9   4      327.50      395.11     42.28 o 
   9   9   4      538.80      668.68     49.44 o 
  10   9   4       11.82      -27.10     39.83 o 
 -11  10   4        3.15      -65.12     43.41 o 
 -10  10   4       17.74      -57.73     42.25 o 
  -9  10   4       35.64        5.46     41.70 o 
  -8  10   4      119.41       76.42     38.45 o 
  -7  10   4       12.50       75.26     41.72 o 
  -6  10   4      122.96      178.05     38.77 o 
  -5  10   4       52.42       12.00     31.08 o 
  -4  10   4       33.46       93.65     25.54 o 
  -3  10   4       77.44       87.05     25.45 o 
  -2  10   4      514.30      467.86     27.33 o 
  -1  10   4       85.20       99.60     23.48 o 
   0  10   4      107.71      117.65     24.87 o 
   1  10   4       84.09       64.82     24.87 o 
   2  10   4       54.60       82.80     25.07 o 
   3  10   4      115.96      148.42     36.76 o 
   4  10   4       33.86       -9.78     35.84 o 
   5  10   4      102.34       87.15     39.55 o 
   6  10   4        0.99      -25.91     40.72 o 
   7  10   4       17.22        5.56     43.37 o 
   8  10   4       11.73      -39.93     45.80 o 
  -9  11   4        9.05       39.54     41.77 o 
  -8  11   4       35.94       59.30     52.27 o 
  -7  11   4      104.60       62.80     41.35 o 
  -6  11   4        0.45      -23.01     44.80 o 
  -5  11   4      146.10      140.09     28.57 o 
  -4  11   4        4.52       34.16     26.95 o 
  -3  11   4      185.96      211.83     30.02 o 
  -2  11   4        2.73       -5.04     22.38 o 
  -1  11   4       69.25       74.77     25.54 o 
   0  11   4        1.27       22.48     24.88 o 
   1  11   4       48.06      114.22     43.90 o 
   2  11   4       35.93       50.55     35.09 o 
   3  11   4        2.01       61.74     37.16 o 
   4  11   4       29.51       25.27     39.18 o 
   5  11   4       15.02       17.32     51.74 o 
   6  11   4       73.94      -31.98     50.69 o 
  -6  12   4        2.48       41.46     42.51 o 
  -5  12   4        1.12       29.82     34.11 o 
  -4  12   4        0.42       -0.43     29.49 o 
  -3  12   4        7.57       35.48     29.31 o 
  -2  12   4        1.06      -40.34     28.59 o 
  -1  12   4        6.80      -17.75     25.09 o 
   0  12   4        9.07       13.39     27.03 o 
   1  12   4        1.77      -11.95     34.89 o 
   2  12   4       32.00       65.04     42.83 o 
   3  12   4       41.82       44.04     39.84 o 
 -17   1   5        0.16      -75.94     50.63 o 
 -16   1   5        9.52      -55.12     42.46 o 
 -15   1   5      468.16      437.98     51.73 o 
 -14   1   5      962.74      849.25     60.50 o 
 -13   1   5       91.89      123.40     37.28 o 
 -12   1   5        4.18      -33.14     22.09 o 
 -11   1   5     1340.44     1130.49     66.11 o 
 -10   1   5     1740.22     1916.38     51.14 o 
  -9   1   5      154.97      171.85     12.91 o 
  -8   1   5      978.55      895.09     29.35 o 
  -7   1   5       72.55       69.29     10.38 o 
  -6   1   5     4271.47     4723.57    111.28 o 
  -5   1   5     1606.33     1687.87     41.85 o 
  -4   1   5      533.69      614.68     45.28 o 
  -3   1   5     7438.23     8477.06    257.31 o 
  -2   1   5     9801.60    11663.76    352.10 o 
  -1   1   5    10494.21    12238.30    306.98 o 
   0   1   5     5821.85     6876.76    173.75 o 
   1   1   5      171.24      190.69     14.73 o 
   2   1   5     1140.27     1169.04     49.69 o 
   3   1   5     6843.24     7982.60    299.46 o 
   4   1   5      807.02      970.53     46.12 o 
   5   1   5        9.20        9.88     20.43 o 
   6   1   5       62.14       48.52     19.35 o 
   7   1   5      775.53      646.69     34.26 o 
   8   1   5      113.20      123.55     20.16 o 
   9   1   5       45.13       56.36     21.37 o 
  10   1   5       10.43       -0.01     22.06 o 
  11   1   5     1048.60     1088.88     53.76 o 
  12   1   5      339.57      358.53     52.86 o 
  13   1   5        1.18       34.09     62.88 o 
  14   1   5        0.55       44.14     45.63 o 
 -17   2   5        3.22        4.96     48.24 o 
 -16   2   5       64.64       67.23     43.03 o 
 -15   2   5       21.04      -49.41     50.96 o 
 -14   2   5        1.42      -53.32     35.55 o 
 -13   2   5       75.18      139.25     24.88 o 
 -12   2   5        0.93      -25.84     19.18 o 
 -11   2   5      139.36      191.81     24.52 o 
 -10   2   5       13.83       31.01     19.49 o 
  -9   2   5      947.36      950.56     28.34 o 
  -8   2   5      130.89      113.95     14.42 o 
  -7   2   5       21.30       44.83     11.70 o 
  -6   2   5      201.56      187.60     12.27 o 
  -5   2   5      608.30      622.37     20.85 o 
  -4   2   5     1363.65     1826.11     50.27 o 
  -3   2   5     5419.67     6114.55    158.99 o 
  -2   2   5     1066.61     1299.20     42.94 o 
  -1   2   5     6555.95     6499.36    146.23 o 
   0   2   5     1174.65     1002.64     28.27 o 
   1   2   5      889.23      948.69     29.06 o 
   2   2   5      911.51      939.69     29.54 o 
   3   2   5     1461.02     1249.58     44.88 o 
   4   2   5      868.49      891.09     31.53 o 
   5   2   5      272.46      393.48     22.16 o 
   6   2   5     2665.28     2584.52     87.67 o 
   7   2   5      815.98      830.78     40.12 o 
   8   2   5      451.40      374.01     37.32 o 
   9   2   5     1582.57     1568.03     64.31 o 
  10   2   5      850.92      903.15     48.69 o 
  11   2   5        1.17       23.48     30.17 o 
  12   2   5        2.13      -25.68     29.33 o 
  13   2   5      173.21      185.00     46.30 o 
  14   2   5       31.30       87.75     45.65 o 
 -17   3   5       10.56       -0.55     45.98 o 
 -16   3   5       28.50      -38.12     49.52 o 
 -15   3   5       45.65       26.94     34.23 o 
 -14   3   5       44.65      -10.06     28.06 o 
 -13   3   5       20.32        2.29     28.21 o 
 -12   3   5      663.05      633.14     31.29 o 
 -11   3   5      796.70      778.18     33.14 o 
 -10   3   5      134.85      122.59     21.65 o 
  -9   3   5      550.06      531.20     23.94 o 
  -8   3   5     1250.37     1142.52     44.22 o 
  -7   3   5     2225.58     2326.26     65.26 o 
  -6   3   5      156.81      170.66     12.99 o 
  -5   3   5     8657.09     8716.41    227.05 o 
  -4   3   5     1244.00     1344.58     45.42 o 
  -3   3   5     4948.86     5329.13    159.89 o 
  -2   3   5     8294.63     5063.24    147.07 o 
  -1   3   5    27279.55    29573.92    759.13 o 
   0   3   5      525.33      497.60     16.50 o 
   1   3   5     2742.71     3000.69     80.63 o 
   2   3   5    15091.30    16064.54    371.99 o 
   3   3   5     4150.17     4511.20    108.56 o 
   4   3   5    10184.87    10870.54    284.38 o 
   5   3   5     2708.64     2832.41     81.30 o 
   6   3   5      261.08      262.20     21.43 o 
   7   3   5       18.54      -17.46     19.76 o 
   8   3   5     1819.28     1605.74     68.07 o 
   9   3   5      946.49      943.38     48.55 o 
  10   3   5      135.63      155.11     32.24 o 
  11   3   5       35.90       52.58     31.75 o 
  12   3   5       23.88       -4.79     32.23 o 
  13   3   5       81.46      137.42     35.69 o 
  14   3   5      124.78      145.13     49.14 o 
 -17   4   5       28.80       -9.59     47.65 o 
 -16   4   5       24.89        3.11     67.55 o 
 -15   4   5        1.92      -43.17     28.78 o 
 -14   4   5       61.28       37.26     26.81 o 
 -13   4   5       19.45      -18.59     22.72 o 
 -12   4   5      300.69      288.35     25.27 o 
 -11   4   5       24.00       26.38     19.72 o 
 -10   4   5      232.82      247.04     22.16 o 
  -9   4   5     2244.17     2233.75     65.73 o 
  -8   4   5     2840.87     2965.24     82.98 o 
  -7   4   5      873.16      896.41     26.37 o 
  -6   4   5     3584.04     3389.11     82.25 o 
  -5   4   5       77.71       83.33     15.12 o 
  -4   4   5     4363.15     4385.11    136.42 o 
  -3   4   5     2454.66     2376.40     56.49 o 
  -2   4   5      254.61      213.72      9.89 o 
  -1   4   5     1426.35     1327.07     45.83 o 
   0   4   5      745.27      626.84     18.35 o 
   1   4   5     3143.57     2917.17     71.40 o 
   2   4   5      518.68      485.59     17.73 o 
   3   4   5     2398.56     2134.84     54.74 o 
   4   4   5      635.52      641.59     28.25 o 
   5   4   5     1972.07     1766.94     54.89 o 
   6   4   5     2752.91     2691.71     95.09 o 
   7   4   5      203.19      188.05     23.99 o 
   8   4   5      311.44      285.71     27.72 o 
   9   4   5       70.43      104.82     26.13 o 
  10   4   5      853.17      891.20     66.97 o 
  11   4   5       16.06       31.75     30.42 o 
  12   4   5        0.13       -3.18     33.70 o 
  13   4   5      190.40      205.68     37.28 o 
  14   4   5        6.16        7.71     37.18 o 
 -16   5   5        8.40       44.49     39.05 o 
 -15   5   5      146.53      144.84     30.54 o 
 -14   5   5      204.78      163.93     28.94 o 
 -13   5   5       32.00        1.42     24.28 o 
 -12   5   5      506.18      467.87     29.66 o 
 -11   5   5      201.87      206.18     22.90 o 
 -10   5   5     1251.61     1205.03     87.96 o 
  -9   5   5      495.96      566.51     26.33 o 
  -8   5   5     1625.94     1616.22     49.92 o 
  -7   5   5        4.20       15.31     11.10 o 
  -6   5   5      664.90      645.96     21.60 o 
  -5   5   5     3235.83     3016.86     82.52 o 
  -4   5   5     2900.01     2981.43     82.43 o 
  -3   5   5     2405.94     2499.72     54.79 o 
  -2   5   5     3315.76     3126.09     80.08 o 
  -1   5   5      906.68      791.29     26.46 o 
   0   5   5      354.57      327.08     13.89 o 
   1   5   5      186.87      171.25     13.48 o 
   2   5   5    10835.77    11226.79    262.50 o 
   3   5   5      808.09      857.68     32.38 o 
   4   5   5      452.45      454.10     19.96 o 
   5   5   5     2390.10     2395.03     63.08 o 
   6   5   5     2294.66     2312.85     70.96 o 
   7   5   5     2712.37     2532.11    112.04 o 
   8   5   5      102.41       93.23     29.04 o 
   9   5   5     1944.99     1960.26     66.77 o 
  10   5   5      151.39      145.25     27.37 o 
  11   5   5      842.28      836.43     69.43 o 
  12   5   5      247.73      199.25     46.48 o 
  13   5   5       73.96      145.91     45.31 o 
 -15   6   5       16.76      -58.27     38.84 o 
 -14   6   5       35.71        7.53     33.02 o 
 -13   6   5      630.10      617.89     49.99 o 
 -12   6   5      102.93      144.87     68.70 o 
 -11   6   5      371.76      323.71     31.15 o 
 -10   6   5      247.74      234.02     21.96 o 
  -9   6   5      547.92      458.23     32.58 o 
  -8   6   5      349.88      378.33     21.73 o 
  -7   6   5     1149.26     1246.75     40.32 o 
  -6   6   5     1534.92     1411.24     38.38 o 
  -5   6   5        1.12        9.50     11.76 o 
  -4   6   5       71.07      133.20     13.68 o 
  -3   6   5      171.92      238.38     15.48 o 
  -2   6   5     5198.77     5021.91    135.28 o 
  -1   6   5     3122.82     3290.84     90.17 o 
   0   6   5       10.85       -4.22      9.72 o 
   1   6   5      115.53       90.03     11.19 o 
   2   6   5        0.72        7.64     12.09 o 
   3   6   5     1586.75     1643.34     51.08 o 
   4   6   5      149.97      115.24     22.21 o 
   5   6   5      227.58      184.19     19.90 o 
   6   6   5     2734.04     2974.96    102.30 o 
   7   6   5      288.18      304.22     33.40 o 
   8   6   5      311.18      301.88     35.88 o 
   9   6   5      158.10      206.80     35.30 o 
  10   6   5      313.62      333.92     40.52 o 
  11   6   5      119.42      202.74     45.62 o 
  12   6   5       58.52       25.71     38.54 o 
 -15   7   5        4.58       -6.03     55.42 o 
 -14   7   5       56.85       31.71     36.70 o 
 -13   7   5       11.01       15.96     31.02 o 
 -12   7   5        1.53      -60.55     49.24 o 
 -11   7   5        0.44      -23.16     37.45 o 
 -10   7   5       16.28       25.48     40.99 o 
  -9   7   5      328.92      352.86     28.48 o 
  -8   7   5       20.32       37.66     29.47 o 
  -7   7   5      267.07      240.03     24.36 o 
  -6   7   5      208.87      165.29     20.91 o 
  -5   7   5     1334.76     1302.67     41.61 o 
  -4   7   5       79.79       50.54     14.99 o 
  -3   7   5        1.01        8.78     11.09 o 
  -2   7   5     1238.73     1220.02     38.68 o 
  -1   7   5      804.08      935.47     32.35 o 
   0   7   5      397.11      349.85     19.90 o 
   1   7   5      193.92      209.98     18.27 o 
   2   7   5      797.65      829.62     31.98 o 
   3   7   5      201.47      200.94     18.90 o 
   4   7   5       61.60       62.09     20.42 o 
   5   7   5       57.72       71.55     49.93 o 
   6   7   5       95.94       98.21     28.17 o 
   7   7   5      220.24      230.86     32.68 o 
   8   7   5      137.81      117.27     35.41 o 
   9   7   5      335.96      324.02     38.76 o 
  10   7   5       91.57       97.08     37.34 o 
  11   7   5       38.58       16.74     38.22 o 
  12   7   5        0.31        6.07     39.33 o 
 -14   8   5       28.22       12.01     50.95 o 
 -13   8   5       17.61      -17.62     33.56 o 
 -12   8   5       64.74       36.89     43.42 o 
 -11   8   5       70.15      109.31     32.74 o 
 -10   8   5       20.43        5.91     47.14 o 
  -9   8   5       55.64       47.64     18.60 o 
  -8   8   5      383.51      328.45     28.41 o 
  -7   8   5       79.31       74.75     23.28 o 
  -6   8   5       64.60       78.10     40.54 o 
  -5   8   5      273.82      259.24     23.07 o 
  -4   8   5     2053.56     2089.50     72.55 o 
  -3   8   5      809.31      688.72     32.27 o 
  -2   8   5      336.41      307.11     23.90 o 
  -1   8   5      141.13      145.91     33.57 o 
   0   8   5      899.17      977.62     40.90 o 
   1   8   5      741.33      690.92     29.70 o 
   2   8   5        5.21      -13.50     17.36 o 
   3   8   5      837.18      926.52     36.09 o 
   4   8   5      478.68      535.83     35.91 o 
   5   8   5      694.24      558.09     81.59 o 
   6   8   5       86.49      149.31     32.68 o 
   7   8   5      394.56      467.09     49.92 o 
   8   8   5        3.15      -31.81     44.93 o 
   9   8   5       40.75       32.62     36.62 o 
  10   8   5      139.44      170.15     40.60 o 
  11   8   5       50.39       53.66     40.99 o 
 -12   9   5       10.86       -7.50     33.58 o 
 -11   9   5        4.83      -32.37     38.97 o 
 -10   9   5        0.36      -25.05     37.53 o 
  -9   9   5        0.07       -6.27     37.37 o 
  -8   9   5        0.41      -25.27     34.60 o 
  -7   9   5      215.45      288.20     38.72 o 
  -6   9   5       59.72       46.63     34.39 o 
  -5   9   5       65.59       62.72     41.20 o 
  -4   9   5      325.13      360.52     26.14 o 
  -3   9   5       29.15       77.03     19.30 o 
  -2   9   5       25.36       44.04     21.14 o 
  -1   9   5      154.57       83.25     28.39 o 
   0   9   5      346.54      349.60     29.64 o 
   1   9   5      138.56      184.76     30.05 o 
   2   9   5      118.31       43.56     22.93 o 
   3   9   5        0.33      -13.87     22.96 o 
   4   9   5      317.41      359.00     41.22 o 
   5   9   5      127.00      130.81     39.10 o 
   6   9   5        9.02       56.70     40.47 o 
   7   9   5       91.11      101.95     36.35 o 
   8   9   5       32.29       28.42     37.61 o 
   9   9   5        5.33       17.92     39.93 o 
 -11  10   5        0.14       16.57     42.93 o 
 -10  10   5        1.96      -23.94     65.69 o 
  -9  10   5       17.75       14.18     40.20 o 
  -8  10   5      234.78      252.49     42.66 o 
  -7  10   5      149.50      155.50     39.33 o 
  -6  10   5        0.99      -13.09     35.29 o 
  -5  10   5       81.48       84.11     25.81 o 
  -4  10   5      918.70      868.71     43.59 o 
  -3  10   5      345.26      329.64     25.23 o 
  -2  10   5      144.48      147.05     24.88 o 
  -1  10   5       47.60       31.79     21.89 o 
   0  10   5      153.26      177.61     24.67 o 
   1  10   5      224.98      265.79     28.02 o 
   2  10   5       38.98       42.23     25.84 o 
   3  10   5      129.34       39.94     42.05 o 
   4  10   5        0.28       27.06     36.92 o 
   5  10   5      326.86      331.08     45.83 o 
   6  10   5        2.23       11.42     42.62 o 
   7  10   5       38.55        6.06     42.39 o 
   8  10   5       38.12      166.81     51.63 o 
  -9  11   5       18.04       76.21     44.32 o 
  -8  11   5        2.60       42.18     41.89 o 
  -7  11   5       18.39      -17.52     41.39 o 
  -6  11   5       10.49       -9.01     39.67 o 
  -5  11   5       45.64        7.30     46.49 o 
  -4  11   5        3.26       31.17     27.51 o 
  -3  11   5        4.07       53.90     26.53 o 
  -2  11   5        2.89       34.42     22.65 o 
  -1  11   5       34.11       85.16     25.25 o 
   0  11   5      188.68      231.95     28.56 o 
   1  11   5       24.14        9.72     27.06 o 
   2  11   5        3.52      -17.16     34.69 o 
   3  11   5        8.60       23.54     37.46 o 
   4  11   5       13.02       52.45     39.37 o 
   5  11   5        9.48       31.87     42.12 o 
   6  11   5        4.12      -21.36     43.48 o 
  -5  12   5        1.44       30.96     40.75 o 
  -4  12   5        5.52       -0.80     35.63 o 
  -3  12   5        4.33      -13.27     28.67 o 
  -2  12   5       71.93       98.08     29.09 o 
  -1  12   5       84.92       92.29     25.21 o 
   0  12   5        3.26       10.78     26.75 o 
   1  12   5        5.75       50.81     39.85 o 
   2  12   5       23.06       30.97     66.54 o 
 -18   0   6       67.21        3.67     73.49 o 
 -17   0   6       52.30      119.60     73.88 o 
 -16   0   6       62.27      -12.97     65.50 o 
 -15   0   6      109.11       78.33     63.92 o 
 -14   0   6      294.05      160.07     61.04 o 
 -13   0   6      263.38      232.77     57.24 o 
 -12   0   6     1605.90     1426.59     80.17 o 
 -11   0   6        0.89       16.52     23.45 o 
 -10   0   6     1331.32     1471.03     65.19 o 
  -9   0   6     1418.48     1465.63     50.75 o 
  -8   0   6     1747.39     1894.40     62.32 o 
  -7   0   6     2734.90     3476.62    107.02 o 
  -6   0   6     7735.13     7420.63    269.80 o 
  -5   0   6     1793.60     1682.52     53.06 o 
  -4   0   6      230.05      246.20     11.83 o 
  -3   0   6      214.98      380.03     22.47 o 
  -2   0   6    63961.14    68621.02   2516.71 o 
  -1   0   6    12128.03    13609.42    466.00 o 
   0   0   6    12426.64    14249.10    746.39 o 
   1   0   6    30750.06    32927.57   1716.92 o 
   2   0   6     5525.02     5850.52    313.07 o 
   3   0   6      716.03      606.49     45.32 o 
   4   0   6      963.23      622.61     50.69 o 
   5   0   6     5843.79     5761.31    313.60 o 
   6   0   6       32.72       24.50     36.55 o 
   7   0   6      849.13      626.93     61.30 o 
   8   0   6    10967.20    11619.16    625.23 o 
   9   0   6      167.83      265.64     38.05 o 
  10   0   6      550.05      485.04     47.52 o 
  11   0   6      707.45      691.51     84.49 o 
  12   0   6     1079.33     1356.43    116.85 o 
  13   0   6        1.12       35.50     67.33 o 
  14   0   6       69.86       90.91     69.56 o 
 -17   1   6      111.10       -3.19     49.80 o 
 -16   1   6       46.56       -9.32     46.46 o 
 -15   1   6       18.14      -49.12     42.63 o 
 -14   1   6      752.04      772.26     59.12 o 
 -13   1   6      335.06      320.93     31.24 o 
 -12   1   6      261.60      230.17     24.18 o 
 -11   1   6      309.81      342.41     38.76 o 
 -10   1   6     1030.09      967.12     30.07 o 
  -9   1   6     1166.16     1007.18     39.06 o 
  -8   1   6      526.05      617.09     22.80 o 
  -7   1   6     6269.80     6830.94    160.37 o 
  -6   1   6      505.17      636.34     18.99 o 
  -5   1   6     3381.25     3118.76     74.55 o 
  -4   1   6     1121.87     1247.47     43.25 o 
  -3   1   6     3195.70     3456.75    107.36 o 
  -2   1   6    13758.57    14018.05    422.96 o 
  -1   1   6     9313.82     8774.00    193.63 o 
   0   1   6     2542.32     2764.91     87.15 o 
   1   1   6      309.59      292.97     19.50 o 
   2   1   6     9388.29     8335.44    312.10 o 
   3   1   6     1018.75     1636.45     68.82 o 
   4   1   6      741.04      798.33     74.14 o 
   5   1   6     4960.31     4557.48    177.61 o 
   6   1   6     4561.88     4195.61    165.98 o 
   7   1   6      101.10      172.33     24.38 o 
   8   1   6      524.14      472.04     51.30 o 
   9   1   6     2545.70     2337.62     73.78 o 
  10   1   6     1361.24     1285.71     76.34 o 
  11   1   6       78.26       68.32     30.05 o 
  12   1   6      677.27      764.87     64.31 o 
  13   1   6      315.71      447.59     57.15 o 
  14   1   6        3.59       42.42     48.65 o 
 -17   2   6      114.14      171.92     53.01 o 
 -16   2   6        1.37      -18.99     47.97 o 
 -15   2   6       40.35       -7.80     42.47 o 
 -14   2   6      181.93      125.00     30.18 o 
 -13   2   6     3459.21     3448.16    100.84 o 
 -12   2   6      404.16      316.56     27.79 o 
 -11   2   6       31.27       35.86     12.56 o 
 -10   2   6      746.35      781.41     30.37 o 
  -9   2   6     5940.93     5931.56    141.32 o 
  -8   2   6        6.52        8.48     11.70 o 
  -7   2   6      273.33      247.22     14.42 o 
  -6   2   6    11153.76    11348.48    294.36 o 
  -5   2   6     2438.20     2462.28     67.21 o 
  -4   2   6      549.73      684.28     26.39 o 
  -3   2   6     1781.24     1413.94     39.82 o 
  -2   2   6    10017.02     9494.56    213.73 o 
  -1   2   6     7982.18     8127.96    203.40 o 
   0   2   6      416.71      520.99     17.58 o 
   1   2   6    28230.00    28930.63    744.97 o 
   2   2   6      678.73      547.78     21.14 o 
   3   2   6     3590.56     3764.18    118.75 o 
   4   2   6     1802.29     1751.73     74.82 o 
   5   2   6     8534.63     8033.94    248.94 o 
   6   2   6       34.59        4.77     32.68 o 
   7   2   6     1793.08     1771.45     66.39 o 
   8   2   6      514.55      543.95     37.53 o 
   9   2   6      228.56      289.79     34.13 o 
  10   2   6       68.14       -4.04     30.66 o 
  11   2   6     1095.68     1079.63     55.86 o 
  12   2   6       96.27       82.70     35.07 o 
  13   2   6       16.50        8.79     46.29 o 
  14   2   6       74.30       71.49     75.06 o 
 -17   3   6       32.26      -28.31     48.80 o 
 -16   3   6        0.48      -24.01     47.41 o 
 -15   3   6        0.05      -29.53     43.24 o 
 -14   3   6       42.45       13.07     36.38 o 
 -13   3   6      561.51      520.37     45.02 o 
 -12   3   6       63.46       59.44     27.26 o 
 -11   3   6       16.89        9.07     18.13 o 
 -10   3   6      733.06      711.89     29.82 o 
  -9   3   6       56.33       80.42     15.13 o 
  -8   3   6      753.31      806.03     28.60 o 
  -7   3   6      158.66       86.83     12.18 o 
  -6   3   6     3684.53     4113.91    110.12 o 
  -5   3   6     2086.25     2230.96     61.74 o 
  -4   3   6      424.41      439.85     17.53 o 
  -3   3   6     1304.80     1326.39     37.59 o 
  -2   3   6     2509.17     2479.86     64.40 o 
  -1   3   6      491.11      363.41     34.31 o 
   0   3   6     2320.98     2735.81     71.42 o 
   1   3   6      657.88      729.53     24.54 o 
   2   3   6     1364.29     1094.78     34.31 o 
   3   3   6     1165.70     1028.17     30.83 o 
   4   3   6       48.79       73.67     17.16 o 
   5   3   6      925.06      833.41     37.68 o 
   6   3   6      329.19      306.24     23.71 o 
   7   3   6        2.86      -29.73     24.88 o 
   8   3   6      503.48      485.83     35.72 o 
   9   3   6     1539.03     1506.59     85.04 o 
  10   3   6      141.42      116.87     48.13 o 
  11   3   6      109.65       96.72     35.35 o 
  12   3   6      269.85      309.86     49.94 o 
  13   3   6       97.30      132.50     37.67 o 
  14   3   6        2.15       -1.15     48.37 o 
 -17   4   6       17.46      -56.70     40.39 o 
 -16   4   6       19.11        0.45     36.94 o 
 -15   4   6      197.39      138.87     38.72 o 
 -14   4   6      156.97      165.48     28.35 o 
 -13   4   6      303.82      390.55     29.56 o 
 -12   4   6       13.43       11.06     24.09 o 
 -11   4   6      422.37      495.45     41.90 o 
 -10   4   6      394.22      481.14     25.16 o 
  -9   4   6       16.13       -3.31     16.32 o 
  -8   4   6     1020.98     1157.30     37.85 o 
  -7   4   6     1714.24     1834.62     47.61 o 
  -6   4   6     5442.63     5882.32    155.71 o 
  -5   4   6     2023.67     2197.92     61.42 o 
  -4   4   6     7472.48     8139.11    243.46 o 
  -3   4   6     9853.53    10237.98    305.09 o 
  -2   4   6     3681.88     3567.54    108.98 o 
  -1   4   6       22.30       43.43     10.44 o 
   0   4   6     7510.77     7453.01    198.05 o 
   1   4   6      733.11      568.91     61.02 o 
   2   4   6     1492.91     1366.06     37.62 o 
   3   4   6        8.32        8.10     11.51 o 
   4   4   6     8546.39     8317.50    197.30 o 
   5   4   6      907.67      692.17     30.23 o 
   6   4   6      134.48       99.61     21.24 o 
   7   4   6      408.61      314.93     27.82 o 
   8   4   6     2045.28     1847.27     63.15 o 
   9   4   6      974.72      905.38     42.45 o 
  10   4   6      113.38      140.47     31.75 o 
  11   4   6        2.69       64.62     33.51 o 
  12   4   6      407.65      443.37     59.92 o 
  13   4   6       16.35      -14.13     37.15 o 
 -16   5   6      242.88      272.97     34.77 o 
 -15   5   6       76.24       11.27     29.45 o 
 -14   5   6        0.34       -6.10     26.80 o 
 -13   5   6       62.87      118.29     24.95 o 
 -12   5   6      570.63      630.52     33.38 o 
 -11   5   6      102.79       78.71     24.56 o 
 -10   5   6        4.04       19.84     17.71 o 
  -9   5   6       17.07       50.43     16.75 o 
  -8   5   6      465.64      445.37     22.20 o 
  -7   5   6      418.75      455.21     18.45 o 
  -6   5   6       83.19      102.99     12.25 o 
  -5   5   6      630.34      633.11     24.08 o 
  -4   5   6        2.86       16.90      9.32 o 
  -3   5   6       19.09       19.41      8.92 o 
  -2   5   6     1055.97     1014.23     28.76 o 
  -1   5   6      947.03     1024.60     28.07 o 
   0   5   6       36.08       26.07      7.96 o 
   1   5   6       38.44       53.85     11.46 o 
   2   5   6        3.42       20.44     12.02 o 
   3   5   6       21.50       12.48     12.55 o 
   4   5   6       34.52       68.86     14.56 o 
   5   5   6       15.00        4.97     19.24 o 
   6   5   6      124.03      107.66     22.68 o 
   7   5   6      682.63      682.23     34.50 o 
   8   5   6      725.43      788.26     45.09 o 
   9   5   6      680.35      733.32     39.78 o 
  10   5   6       91.88       77.38     34.55 o 
  11   5   6       15.12       60.11     44.67 o 
  12   5   6        8.48       29.55     46.20 o 
  13   5   6       47.96       -6.53     89.07 o 
 -15   6   6       50.94       40.55     51.14 o 
 -14   6   6      116.07       47.12     34.46 o 
 -13   6   6       16.39      -16.19     29.06 o 
 -12   6   6       18.29       27.60     28.37 o 
 -11   6   6      126.65      137.28     40.88 o 
 -10   6   6       12.25       40.66     28.53 o 
  -9   6   6       36.61       33.63     17.97 o 
  -8   6   6       31.79       67.97     16.72 o 
  -7   6   6       89.49      100.44     15.58 o 
  -6   6   6       22.84       22.50     12.06 o 
  -5   6   6      965.37      998.77     26.52 o 
  -4   6   6     1175.25     1236.86     30.42 o 
  -3   6   6       19.02       12.58     10.70 o 
  -2   6   6       80.60       59.49     10.91 o 
  -1   6   6     1226.90     1048.55     53.17 o 
   0   6   6      345.96      337.56     16.66 o 
   1   6   6       54.91       46.92     10.68 o 
   2   6   6      130.80      115.57     13.67 o 
   3   6   6     3436.48     3352.98     94.59 o 
   4   6   6      441.81      426.77     24.18 o 
   5   6   6      609.25      620.47     30.31 o 
   6   6   6      572.05      488.29     42.16 o 
   7   6   6     2027.03     2122.31     81.45 o 
   8   6   6      190.48      194.92     40.60 o 
   9   6   6       89.49      160.24     37.03 o 
  10   6   6      108.42       59.73     36.74 o 
  11   6   6      149.80      123.28     39.77 o 
  12   6   6        0.72      -13.09     46.48 o 
 -15   7   6       93.33       99.67     68.30 o 
 -14   7   6        0.66      -60.14     41.86 o 
 -13   7   6        2.12      -19.24     31.19 o 
 -12   7   6       70.07       65.96     50.19 o 
 -11   7   6       28.14       -3.36     33.43 o 
 -10   7   6       62.18       62.73     25.57 o 
  -9   7   6      395.40      383.01     29.41 o 
  -8   7   6      425.84      371.89     35.36 o 
  -7   7   6      185.42      180.19     22.96 o 
  -6   7   6      108.84      108.71     18.69 o 
  -5   7   6      237.99      257.16     15.83 o 
  -4   7   6      116.38       94.57     12.43 o 
  -3   7   6      575.56      616.59     34.02 o 
  -2   7   6     1347.96     1283.51     48.03 o 
  -1   7   6        2.86      -13.61     14.23 o 
   0   7   6     2538.23     2511.50     72.44 o 
   1   7   6      323.90      314.30     24.84 o 
   2   7   6     1280.49     1119.00     39.25 o 
   3   7   6      245.39      230.75     18.96 o 
   4   7   6     2280.75     2253.85     69.02 o 
   5   7   6      550.39      584.09     66.97 o 
   6   7   6       72.16       76.80     48.64 o 
   7   7   6      829.19      900.61     50.02 o 
   8   7   6      200.43      140.07     35.54 o 
   9   7   6       34.36       72.92     35.89 o 
  10   7   6       13.22       28.56     42.24 o 
  11   7   6      513.26      617.73     51.46 o 
 -14   8   6       25.44       17.92     34.69 o 
 -13   8   6        7.11      -46.55     32.38 o 
 -12   8   6        1.10      -13.40     40.07 o 
 -11   8   6      326.93      339.45     34.26 o 
 -10   8   6      163.69      184.33     28.92 o 
  -9   8   6      109.34      108.49     44.33 o 
  -8   8   6      255.75      255.92     27.44 o 
  -7   8   6      137.91      138.90     24.01 o 
  -6   8   6      676.97      632.82     42.14 o 
  -5   8   6        2.50       17.71     16.60 o 
  -4   8   6     2061.03     1940.70     58.34 o 
  -3   8   6      637.64      523.36     37.05 o 
  -2   8   6       70.72       67.40     19.80 o 
  -1   8   6      387.79      353.81     25.28 o 
   0   8   6      414.33      411.20     27.46 o 
   1   8   6      770.18      668.92     29.09 o 
   2   8   6       74.03      116.61     42.93 o 
   3   8   6      242.40      271.26     23.16 o 
   4   8   6      142.11       85.02     49.77 o 
   5   8   6       32.48      -26.53     28.01 o 
   6   8   6      324.59      264.23     43.65 o 
   7   8   6      109.79       78.74     36.22 o 
   8   8   6      112.72      140.88     37.14 o 
   9   8   6       46.85       50.50     37.85 o 
  10   8   6      266.26      309.83     44.99 o 
 -12   9   6      278.36      265.14     45.84 o 
 -11   9   6      118.46      116.56     58.62 o 
 -10   9   6      166.76      170.59     40.53 o 
  -9   9   6       38.25       38.21     36.13 o 
  -8   9   6      134.37      206.74     36.43 o 
  -7   9   6      262.59      304.60     37.58 o 
  -6   9   6        1.80       16.28     22.11 o 
  -5   9   6      134.71      172.67     24.03 o 
  -4   9   6       29.76        8.98     12.94 o 
  -3   9   6     1076.51     1056.51     43.67 o 
  -2   9   6      460.97      434.94     28.46 o 
  -1   9   6        2.10       16.59     20.79 o 
   0   9   6        6.08       10.93     21.75 o 
   1   9   6      131.46      115.86     32.50 o 
   2   9   6       81.57       84.01     23.69 o 
   3   9   6       26.42       49.62     24.94 o 
   4   9   6      131.25      119.74     38.28 o 
   5   9   6      366.25      363.26     35.24 o 
   6   9   6        7.26       52.72     33.23 o 
   7   9   6       24.28       -1.01     42.38 o 
   8   9   6        1.81       -9.45     36.71 o 
   9   9   6       47.24       74.74     41.75 o 
 -11  10   6        2.32      -29.19     42.23 o 
 -10  10   6        1.55        9.07     42.36 o 
  -9  10   6        2.17       36.61     40.25 o 
  -8  10   6       33.86       60.72     39.08 o 
  -7  10   6       26.16       36.85     61.04 o 
  -6  10   6      124.26      122.30     44.34 o 
  -5  10   6       12.93       13.59     17.23 o 
  -4  10   6        3.16        7.81     21.62 o 
  -3  10   6      108.42      104.50     26.45 o 
  -2  10   6        3.67       20.02     23.44 o 
  -1  10   6       25.26       19.41     23.58 o 
   0  10   6      109.14      105.04     25.06 o 
   1  10   6      535.38      603.67     37.96 o 
   2  10   6       45.33       43.07     26.70 o 
   3  10   6      472.84      412.09     43.72 o 
   4  10   6      110.32      155.04     39.57 o 
   5  10   6       22.88       56.92     38.28 o 
   6  10   6       62.48      110.48     44.56 o 
   7  10   6        7.43      -61.90     48.08 o 
  -9  11   6        5.70       42.65     43.73 o 
  -8  11   6       12.67       30.28     42.03 o 
  -7  11   6        0.54      -21.87     51.94 o 
  -6  11   6        2.06       -3.47     50.37 o 
  -5  11   6       40.48       11.53     37.23 o 
  -4  11   6       78.95       83.73     26.63 o 
  -3  11   6        7.27       27.91     26.65 o 
  -2  11   6       10.11       -6.22     24.41 o 
  -1  11   6       17.75       40.41     25.84 o 
   0  11   6      111.19       92.90     27.39 o 
   1  11   6       23.53       40.35     26.77 o 
   2  11   6       57.26       73.76     42.31 o 
   3  11   6        1.99        4.51     58.49 o 
   4  11   6       60.62       58.99     40.01 o 
   5  11   6       29.65       26.56     43.23 o 
  -5  12   6        0.76       17.42     40.09 o 
  -4  12   6        8.21       20.54     37.71 o 
  -3  12   6       14.72       51.31     29.08 o 
  -2  12   6        1.00       -9.04     27.78 o 
  -1  12   6        3.82        5.37     26.93 o 
   0  12   6        0.17       49.52     30.49 o 
   1  12   6        5.14      -22.18     47.35 o 
 -18   1   7        3.71      -79.54     53.03 o 
 -17   1   7      163.73      144.77     51.97 o 
 -16   1   7       30.68      -35.26     46.03 o 
 -15   1   7       58.53       21.38     40.75 o 
 -14   1   7        9.25       46.53     40.14 o 
 -13   1   7     1272.41     1282.31     77.55 o 
 -12   1   7     1517.78     1389.39     54.57 o 
 -11   1   7        5.16       24.48     14.15 o 
 -10   1   7      431.89      419.47     24.16 o 
  -9   1   7     1457.85     1416.28     43.17 o 
  -8   1   7     2151.67     2262.35     56.88 o 
  -7   1   7       26.95        8.20      9.37 o 
  -6   1   7      521.58      479.54     16.00 o 
  -5   1   7    10381.14    11864.28    307.12 o 
  -4   1   7     8758.03     9654.94    293.49 o 
  -3   1   7      387.02      316.25     20.42 o 
  -2   1   7      959.62      999.48     33.74 o 
  -1   1   7     3593.21     3691.70     83.61 o 
   0   1   7    14547.47    15634.86    472.60 o 
   1   1   7      898.06      930.71     66.22 o 
   2   1   7      282.13      275.05     24.89 o 
   3   1   7      336.09      305.87     56.00 o 
   4   1   7     2641.47     2816.39    114.29 o 
   5   1   7       13.23      -20.35     24.36 o 
   6   1   7      883.80      821.17     94.12 o 
   7   1   7        7.58       19.19     23.25 o 
   8   1   7      297.65      299.40     32.62 o 
   9   1   7      151.46      126.10     25.55 o 
  10   1   7        7.45       43.87     42.73 o 
  11   1   7        8.05      -14.28     23.93 o 
  12   1   7       38.91       59.59     48.30 o 
  13   1   7      126.56       82.95     51.90 o 
 -17   2   7       46.65       -0.41     49.50 o 
 -16   2   7      105.43       88.48     66.35 o 
 -15   2   7        3.65      -10.66     41.09 o 
 -14   2   7      165.10      183.53     26.94 o 
 -13   2   7      396.69      407.86     28.07 o 
 -12   2   7       33.31       58.41     15.27 o 
 -11   2   7      311.49      279.13     30.86 o 
 -10   2   7      459.83      510.27     22.94 o 
  -9   2   7       17.82       16.28     13.51 o 
  -8   2   7     2457.70     2841.02     78.64 o 
  -7   2   7       87.38      116.20     12.33 o 
  -6   2   7     2230.56     2208.92     61.42 o 
  -5   2   7      121.13      154.21     11.60 o 
  -4   2   7     3948.45     4465.42    138.73 o 
  -3   2   7     2106.01     1860.94     61.21 o 
  -2   2   7     1576.75     1345.94     37.96 o 
  -1   2   7      679.71      633.36     20.99 o 
   0   2   7      116.95      154.57     13.28 o 
   1   2   7     1698.89     1323.45     45.92 o 
   2   2   7      978.75      998.65     45.75 o 
   3   2   7     4208.28     4580.22    176.91 o 
   4   2   7     1674.17     1647.04     72.50 o 
   5   2   7     1591.94     1548.09     70.71 o 
   6   2   7       10.74        8.13     23.11 o 
   7   2   7        6.12      -36.42     24.28 o 
   8   2   7     1099.12     1209.66     68.44 o 
   9   2   7        2.24      -30.08     30.51 o 
  10   2   7      135.75      218.08     38.44 o 
  11   2   7      103.33      144.48     45.05 o 
  12   2   7      150.39      222.20     40.94 o 
  13   2   7        0.79       17.99     50.70 o 
 -17   3   7       69.88      -66.12     49.34 o 
 -16   3   7      195.77      176.93     52.10 o 
 -15   3   7        3.14       27.90     47.89 o 
 -14   3   7       68.86       34.69     26.69 o 
 -13   3   7      143.25      131.78     23.94 o 
 -12   3   7      698.34      691.04     44.39 o 
 -11   3   7       42.72       76.33     27.74 o 
 -10   3   7      501.20      448.47     22.89 o 
  -9   3   7      458.46      374.54     29.04 o 
  -8   3   7     2289.28     2525.97     71.14 o 
  -7   3   7     3588.22     3402.89     92.64 o 
  -6   3   7     1651.29     1639.81     47.63 o 
  -5   3   7     1026.95     1092.11     32.64 o 
  -4   3   7       19.12       35.40      8.96 o 
  -3   3   7     1467.41     1263.17     42.15 o 
  -2   3   7     1919.78     1990.12     47.99 o 
  -1   3   7      139.79      185.96     10.96 o 
   0   3   7     7181.09     7473.84    228.62 o 
   1   3   7      771.94      893.88     29.62 o 
   2   3   7     1652.26     1556.56     46.87 o 
   3   3   7     3957.27     4355.29    136.98 o 
   4   3   7      421.45      390.83     22.76 o 
   5   3   7     3049.39     2896.95     84.78 o 
   6   3   7      851.55      606.76     35.82 o 
   7   3   7     7781.35     8140.01    256.19 o 
   8   3   7      322.47      289.00     73.37 o 
   9   3   7     3286.26     3079.83    109.68 o 
  10   3   7      422.88      463.73     63.76 o 
  11   3   7      189.65      274.55     38.93 o 
  12   3   7      230.85      218.27     40.97 o 
  13   3   7      624.46      647.50     51.64 o 
 -17   4   7        0.08       -1.30     40.16 o 
 -16   4   7       51.94       71.70     37.05 o 
 -15   4   7      416.19      420.17     34.70 o 
 -14   4   7       63.63       16.92     26.07 o 
 -13   4   7        2.44       -6.60     23.32 o 
 -12   4   7       11.99        9.07     20.67 o 
 -11   4   7      370.17      434.42     38.02 o 
 -10   4   7       58.92       75.76     17.43 o 
  -9   4   7       64.54       64.97     18.64 o 
  -8   4   7      971.04      845.16     30.28 o 
  -7   4   7      372.25      333.82     22.97 o 
  -6   4   7      240.00      323.48     16.99 o 
  -5   4   7        9.68       -4.39      9.93 o 
  -4   4   7     3615.68     3440.94    150.70 o 
  -3   4   7     6410.41     6495.62    260.67 o 
  -2   4   7       46.81       29.55     14.07 o 
  -1   4   7     1063.43      999.37     26.70 o 
   0   4   7     1538.13     1687.57     56.67 o 
   1   4   7     2212.51     1870.79     48.87 o 
   2   4   7      238.85      227.68     14.92 o 
   3   4   7      246.89      229.17     16.12 o 
   4   4   7     2092.57     2136.87     65.15 o 
   5   4   7     1268.45     1174.65     43.09 o 
   6   4   7     1503.29     1276.87     46.72 o 
   7   4   7     1459.50     1554.21     55.13 o 
   8   4   7     1257.35     1329.61     61.56 o 
   9   4   7      188.78      217.34     39.37 o 
  10   4   7      361.69      347.63     40.22 o 
  11   4   7     1087.75     1037.14     55.57 o 
  12   4   7      124.01      145.60     39.20 o 
  13   4   7        1.06       20.32     39.71 o 
 -16   5   7        4.13      -33.44     48.52 o 
 -15   5   7       68.35       20.79     31.44 o 
 -14   5   7      184.07      169.60     35.02 o 
 -13   5   7       48.62       72.38     33.26 o 
 -12   5   7        2.82      -16.16     21.01 o 
 -11   5   7      130.04      143.03     24.20 o 
 -10   5   7      444.38      476.68     25.55 o 
  -9   5   7     1025.54      911.16     34.16 o 
  -8   5   7      355.76      370.11     38.06 o 
  -7   5   7     3954.88     3945.89     96.33 o 
  -6   5   7       24.44       33.51     12.41 o 
  -5   5   7     5630.76     5770.35    152.82 o 
  -4   5   7     3250.48     3066.27     66.90 o 
  -3   5   7     2849.57     2784.77     61.32 o 
  -2   5   7      245.95      176.81     18.02 o 
  -1   5   7      424.82      440.11     16.30 o 
   0   5   7     9326.32     8552.78    415.33 o 
   1   5   7      552.06      486.09     19.29 o 
   2   5   7     2126.40     2089.49     54.70 o 
   3   5   7     1452.51     1456.44     41.96 o 
   4   5   7     2770.14     2712.08     70.41 o 
   5   5   7       12.73        5.11     20.21 o 
   6   5   7      670.87      570.21     34.96 o 
   7   5   7      368.49      435.14     31.26 o 
   8   5   7       26.31       30.08     28.17 o 
   9   5   7       19.76      -15.40     27.83 o 
  10   5   7       39.54       98.85     45.90 o 
  11   5   7       25.26       63.52     43.99 o 
  12   5   7       79.09      151.38     53.87 o 
 -15   6   7        9.29      -25.69     33.68 o 
 -14   6   7       16.01      -14.78     32.02 o 
 -13   6   7      128.03       89.68     37.77 o 
 -12   6   7      383.23      419.07     66.51 o 
 -11   6   7      261.45      301.18     27.53 o 
 -10   6   7      372.16      359.16     27.35 o 
  -9   6   7       13.57        4.63     20.14 o 
  -8   6   7      604.98      564.97     25.78 o 
  -7   6   7        1.34      -15.53     16.51 o 
  -6   6   7      892.43      993.99     43.78 o 
  -5   6   7     1077.75      872.52     22.46 o 
  -4   6   7      334.81      278.00     13.33 o 
  -3   6   7      931.37      991.43     29.45 o 
  -2   6   7     1858.25     2024.88     52.47 o 
  -1   6   7     1596.51     1293.26     34.80 o 
   0   6   7      199.16      122.09     21.08 o 
   1   6   7     1755.81     1771.33     47.64 o 
   2   6   7      859.09      863.92     28.39 o 
   3   6   7     1049.49      928.15     42.79 o 
   4   6   7     2482.52     2569.36     77.10 o 
   5   6   7        9.56       37.97     27.60 o 
   6   6   7       79.69       67.34     30.10 o 
   7   6   7       17.61      -16.92     31.40 o 
   8   6   7      991.50      987.59     54.79 o 
   9   6   7       31.51       87.60     37.55 o 
  10   6   7       52.75       46.80     38.69 o 
  11   6   7      104.02      234.91     67.46 o 
 -15   7   7        4.18      -40.20     36.37 o 
 -14   7   7      130.84      109.40     33.90 o 
 -13   7   7       54.32       44.22     31.97 o 
 -12   7   7      177.53      159.53     30.69 o 
 -11   7   7      211.47      172.90     29.29 o 
 -10   7   7        1.43      -10.75     24.70 o 
  -9   7   7      222.18      244.84     26.54 o 
  -8   7   7      151.00      117.79     50.84 o 
  -7   7   7      125.09      142.42     21.99 o 
  -6   7   7      849.35      890.49     28.64 o 
  -5   7   7        5.30        9.06     11.44 o 
  -4   7   7      645.59      637.33     22.94 o 
  -3   7   7       39.90       54.47     18.32 o 
  -2   7   7       38.08       33.22     15.18 o 
  -1   7   7      400.70      322.76     39.42 o 
   0   7   7      253.25      237.54     26.66 o 
   1   7   7        5.27       30.03     16.91 o 
   2   7   7        7.83        8.83     15.13 o 
   3   7   7      488.19      473.44     39.34 o 
   4   7   7      106.41      109.03     21.11 o 
   5   7   7       95.56       59.88     29.00 o 
   6   7   7      419.12      413.11     36.52 o 
   7   7   7      285.14      294.10     38.41 o 
   8   7   7        1.06       20.79     33.88 o 
   9   7   7       16.74      -24.44     57.90 o 
  10   7   7       26.41      105.95     41.04 o 
  11   7   7       71.68       85.06     42.12 o 
 -14   8   7       35.00       46.07     44.36 o 
 -13   8   7       17.69       21.04     31.60 o 
 -12   8   7       73.60       65.01     31.00 o 
 -11   8   7       60.29       36.64     27.97 o 
 -10   8   7      166.43      198.21     29.58 o 
  -9   8   7       24.35       10.48     16.39 o 
  -8   8   7       89.84       56.98     22.61 o 
  -7   8   7       35.13       39.16     28.16 o 
  -6   8   7      154.98      155.68     22.29 o 
  -5   8   7      316.83      345.71     22.60 o 
  -4   8   7      243.15      207.54     22.65 o 
  -3   8   7        2.12       13.70     18.40 o 
  -2   8   7       68.92       15.97     21.03 o 
  -1   8   7       12.75        2.81     20.47 o 
   0   8   7       10.81       38.62     18.42 o 
   1   8   7      325.51      410.68     24.92 o 
   2   8   7      551.48      482.61     27.26 o 
   3   8   7        0.64        5.79     16.63 o 
   4   8   7      257.13      375.64     35.50 o 
   5   8   7      124.39      174.94     31.19 o 
   6   8   7       49.59       18.19     33.00 o 
   7   8   7       47.63      103.38     43.96 o 
   8   8   7       75.68       60.16     61.00 o 
   9   8   7       18.86      -13.69     40.54 o 
  10   8   7       89.44       39.13     43.06 o 
 -12   9   7        4.00       -3.09     42.99 o 
 -11   9   7       13.65      -23.93     66.68 o 
 -10   9   7        0.05      -56.42     48.21 o 
  -9   9   7        7.47      -14.57     42.90 o 
  -8   9   7       90.41      133.12     34.08 o 
  -7   9   7       25.01       23.22     50.17 o 
  -6   9   7       33.86       15.63     29.30 o 
  -5   9   7      151.76      168.45     24.75 o 
  -4   9   7        9.15      -13.10     18.35 o 
  -3   9   7        1.61       10.27     14.38 o 
  -2   9   7      151.80      196.77     27.79 o 
  -1   9   7      135.33      112.58     23.55 o 
   0   9   7       62.30       80.59     27.76 o 
   1   9   7       68.70       82.20     48.89 o 
   2   9   7       83.74       95.52     25.77 o 
   3   9   7        6.77        9.81     34.19 o 
   4   9   7       28.30       49.32     45.06 o 
   5   9   7      165.36      155.54     31.22 o 
   6   9   7       14.62       25.44     35.50 o 
   7   9   7       14.66       17.40     37.97 o 
   8   9   7        9.84       37.07     38.67 o 
 -11  10   7       25.51      -33.16     41.49 o 
 -10  10   7        5.80       14.61     42.08 o 
  -9  10   7       41.63       71.67     39.87 o 
  -8  10   7        5.91      -31.21     37.41 o 
  -7  10   7        4.02       -1.61     36.46 o 
  -6  10   7       16.27        8.03     34.65 o 
  -5  10   7        0.72       46.30     45.19 o 
  -4  10   7       10.65        4.62     20.79 o 
  -3  10   7       49.59       77.91     21.07 o 
  -2  10   7       95.15       39.00     23.01 o 
  -1  10   7       69.49       55.53     25.95 o 
   0  10   7        0.60       11.64     24.54 o 
   1  10   7       55.69        4.91     26.15 o 
   2  10   7      346.90      418.75     33.67 o 
   3  10   7        8.22      -14.29     35.74 o 
   4  10   7       45.27      -38.70     37.97 o 
   5  10   7        8.37       56.76     55.54 o 
   6  10   7      127.89      213.01     70.41 o 
   7  10   7       23.98       16.37     96.21 o 
  -8  11   7        5.24      -23.75     46.63 o 
  -7  11   7       20.52       43.37     41.46 o 
  -6  11   7       52.55       60.83     39.33 o 
  -5  11   7        0.89       30.52     36.92 o 
  -4  11   7        0.24      -18.57     46.37 o 
  -3  11   7        2.43       38.77     23.39 o 
  -2  11   7       57.51      108.23     26.61 o 
  -1  11   7       13.30        0.73     24.80 o 
   0  11   7       43.31       15.66     25.98 o 
   1  11   7        0.09        2.62     28.81 o 
   2  11   7        6.92       39.22     36.56 o 
   3  11   7       12.35       34.23     42.25 o 
   4  11   7       33.49      101.15     42.37 o 
  -4  12   7       82.51       77.92     38.69 o 
  -3  12   7       22.86        5.68     35.19 o 
  -2  12   7      116.99      151.98     34.12 o 
  -1  12   7      224.26      267.67     32.53 o 
   0  12   7        1.83      -10.04     29.54 o 
 -18   0   8       73.70      -13.89     70.74 o 
 -17   0   8       52.76       -1.83     68.64 o 
 -16   0   8        8.84       -4.98     61.44 o 
 -15   0   8      931.41      963.71     94.84 o 
 -14   0   8        8.35       44.41     47.16 o 
 -13   0   8      173.63      230.94     53.31 o 
 -12   0   8      600.35      710.50     88.81 o 
 -11   0   8     2049.04     2018.90    125.88 o 
 -10   0   8      276.17      278.45     26.60 o 
  -9   0   8     2095.37     1971.58     65.56 o 
  -8   0   8     9263.76     9662.18    351.40 o 
  -7   0   8     2871.20     2796.17     87.31 o 
  -6   0   8     1127.36     1097.21     37.22 o 
  -5   0   8     1310.46     1057.45     35.93 o 
  -4   0   8     9443.27     9477.22    353.50 o 
  -3   0   8     4664.65     4991.69    189.37 o 
  -2   0   8      233.54      302.22     36.94 o 
  -1   0   8    18798.82    19241.79    659.08 o 
   0   0   8     1138.66     1057.63     66.15 o 
   1   0   8      537.36      662.17     48.60 o 
   2   0   8     3078.63     3432.00    190.33 o 
   3   0   8     8937.13     9328.10    496.99 o 
   4   0   8      344.86      279.14     41.92 o 
   5   0   8     7632.73     9841.59    528.42 o 
   6   0   8     3701.67     3891.39    222.03 o 
   7   0   8      629.00      629.16     68.38 o 
   8   0   8      102.12       79.12     53.44 o 
   9   0   8     1847.77     2207.22    151.17 o 
  10   0   8      175.40      244.95     40.98 o 
  11   0   8       19.12      -35.76     73.36 o 
  12   0   8       87.18      177.49     78.60 o 
  13   0   8      849.87     1024.49    113.70 o 
 -18   1   8       25.47      -16.87     54.82 o 
 -17   1   8       18.21       10.21     45.03 o 
 -16   1   8        2.69      -40.98     44.42 o 
 -15   1   8       29.45       -7.85     40.95 o 
 -14   1   8       17.83       11.15     35.04 o 
 -13   1   8       20.50       46.86     29.20 o 
 -12   1   8      884.16      826.00     33.98 o 
 -11   1   8      230.24      240.92     16.87 o 
 -10   1   8      140.02      131.62     26.29 o 
  -9   1   8     1386.02     1280.77     49.23 o 
  -8   1   8       77.92       76.44     11.32 o 
  -7   1   8      747.65      699.47     21.67 o 
  -6   1   8        8.86        7.65      8.25 o 
  -5   1   8     1242.29     1259.41     38.42 o 
  -4   1   8     2093.88     1673.33     56.34 o 
  -3   1   8     1729.11     1761.53     58.78 o 
  -2   1   8     3715.83     3943.06    102.54 o 
  -1   1   8      220.00      233.10     14.18 o 
   0   1   8     7268.66     6252.55    236.29 o 
   1   1   8        7.96      108.92     18.19 o 
   2   1   8      476.89      604.18     34.26 o 
   3   1   8     6991.92     6859.69    261.16 o 
   4   1   8     4901.53     4521.75    177.42 o 
   5   1   8     1045.12     1437.14     69.27 o 
   6   1   8      983.49      873.08     57.64 o 
   7   1   8     4920.49     4581.92    212.60 o 
   8   1   8        5.71       77.47     29.46 o 
   9   1   8       52.23      107.87     34.82 o 
  10   1   8     1567.00     1507.33     69.44 o 
  11   1   8      389.96      471.61     49.79 o 
  12   1   8        8.24      -14.65     51.68 o 
  13   1   8      148.79      159.82     58.07 o 
 -17   2   8      279.69      188.10     53.24 o 
 -16   2   8       76.75       46.62     46.52 o 
 -15   2   8       74.68       65.22     57.44 o 
 -14   2   8       10.66       15.98     23.21 o 
 -13   2   8      432.75      468.66     44.47 o 
 -12   2   8        9.03       28.83     14.18 o 
 -11   2   8      602.11      681.38     29.16 o 
 -10   2   8       18.71       27.22     14.83 o 
  -9   2   8     1479.02     1605.38     48.61 o 
  -8   2   8     3074.18     3303.93     90.59 o 
  -7   2   8       86.62       81.64     12.50 o 
  -6   2   8        2.25      -15.34     10.27 o 
  -5   2   8     5020.03     5147.27    159.98 o 
  -4   2   8    12517.25    13259.84    402.09 o 
  -3   2   8      188.18      233.01     15.76 o 
  -2   2   8     3589.50     3546.64     93.11 o 
  -1   2   8    12092.92    11806.53    298.37 o 
   0   2   8     4724.81     4931.09    153.27 o 
   1   2   8     1327.36     1413.08     49.53 o 
   2   2   8     6603.81     7025.49    265.93 o 
   3   2   8    11141.44    11174.89    419.31 o 
   4   2   8       50.62       31.15     23.11 o 
   5   2   8      877.65      817.32     48.34 o 
   6   2   8     7468.48     7433.43    234.02 o 
   7   2   8      615.85      662.67     39.33 o 
   8   2   8       47.13       62.86     30.67 o 
   9   2   8      240.82      235.04     36.53 o 
  10   2   8     1397.89     1630.05     85.46 o 
  11   2   8       16.20        1.41     35.70 o 
  12   2   8       32.30       98.67     40.89 o 
  13   2   8       31.15       80.19     54.51 o 
 -17   3   8       25.86      -37.99     60.32 o 
 -16   3   8      116.85       46.27     52.99 o 
 -15   3   8       27.70       16.29     19.62 o 
 -14   3   8       45.94       32.11     24.22 o 
 -13   3   8       81.48       63.12     21.69 o 
 -12   3   8       34.97       19.81     18.95 o 
 -11   3   8      303.68      300.37     44.49 o 
 -10   3   8      360.39      304.44     20.42 o 
  -9   3   8      158.51      163.42     23.79 o 
  -8   3   8       42.58       33.21     13.50 o 
  -7   3   8      520.09      509.46     21.53 o 
  -6   3   8     1486.87     1345.73     40.73 o 
  -5   3   8      215.01      237.72     18.36 o 
  -4   3   8     1724.72     1769.68     76.58 o 
  -3   3   8        7.41       17.70      9.27 o 
  -2   3   8     2294.48     2088.86     51.12 o 
  -1   3   8      615.32      625.92     20.08 o 
   0   3   8     1320.78     1110.98     91.79 o 
   1   3   8        2.72       -2.46     12.16 o 
   2   3   8      616.34      616.28     24.96 o 
   3   3   8     2266.58     2107.75     72.39 o 
   4   3   8       45.69       28.64     23.32 o 
   5   3   8       77.73      133.19     24.06 o 
   6   3   8     1058.48     1013.19     47.90 o 
   7   3   8       16.91       63.50     29.01 o 
   8   3   8     1117.02     1013.57     52.40 o 
   9   3   8       43.09       30.67     43.65 o 
  10   3   8      138.94      124.06     38.30 o 
  11   3   8      329.92      241.72     47.11 o 
  12   3   8        2.44        7.26     38.97 o 
 -17   4   8      101.83       35.49     49.61 o 
 -16   4   8       47.55       32.48     56.53 o 
 -15   4   8       77.99       74.44     28.82 o 
 -14   4   8       36.88       24.33     31.95 o 
 -13   4   8      108.75      104.37     22.65 o 
 -12   4   8      303.44      333.55     54.81 o 
 -11   4   8      151.27      194.49     31.28 o 
 -10   4   8      125.38      219.81     19.93 o 
  -9   4   8      370.21      331.61     20.21 o 
  -8   4   8     1339.68     1327.70     41.72 o 
  -7   4   8      208.30      237.74     16.62 o 
  -6   4   8     1091.91     1181.12     31.83 o 
  -5   4   8      243.48      277.26     17.68 o 
  -4   4   8      995.93     1051.16     38.19 o 
  -3   4   8       37.74       14.92      6.91 o 
  -2   4   8       50.37       20.93     10.30 o 
  -1   4   8      884.81      720.16     21.93 o 
   0   4   8      208.84      138.47     25.81 o 
   1   4   8     2658.77     2469.21     69.87 o 
   2   4   8       77.33       63.53     13.42 o 
   3   4   8      550.19      459.12     21.57 o 
   4   4   8       52.33       36.41     18.98 o 
   5   4   8     2667.67     2447.82     74.84 o 
   6   4   8       20.56      -18.60     22.22 o 
   7   4   8      572.29      476.86     37.07 o 
   8   4   8      156.22      158.12     33.79 o 
   9   4   8      907.94      902.62     52.65 o 
  10   4   8        2.83      -10.02     52.41 o 
  11   4   8       69.67      102.67     38.89 o 
  12   4   8       54.97      120.26     40.19 o 
 -16   5   8       27.35       -0.71     33.82 o 
 -15   5   8       78.40       19.57     30.08 o 
 -14   5   8      326.20      282.32     29.57 o 
 -13   5   8       44.10       54.11     24.15 o 
 -12   5   8        3.46       22.79     26.68 o 
 -11   5   8      247.27      227.40     22.27 o 
 -10   5   8      346.46      369.72     30.68 o 
  -9   5   8        0.29       -1.20     15.78 o 
  -8   5   8      406.49      412.43     21.96 o 
  -7   5   8       74.24       72.11     14.90 o 
  -6   5   8      489.98      509.64     17.57 o 
  -5   5   8      386.74      269.24     30.43 o 
  -4   5   8       42.22       -6.85     15.10 o 
  -3   5   8        3.01      -17.85     14.45 o 
  -2   5   8     3994.13     4172.80    101.01 o 
  -1   5   8      271.46      211.51     12.19 o 
   0   5   8       36.49       24.85      8.88 o 
   1   5   8       36.74       54.81     13.24 o 
   2   5   8      502.41      491.63     21.49 o 
   3   5   8      719.90      700.53     26.49 o 
   4   5   8      319.71      339.08     20.81 o 
   5   5   8      231.67      229.72     25.28 o 
   6   5   8        0.80       21.22     23.62 o 
   7   5   8        1.35       11.27     26.25 o 
   8   5   8       47.67       66.29     28.21 o 
   9   5   8      292.31      308.33     52.07 o 
  10   5   8       61.95       83.95     48.43 o 
  11   5   8        8.18      -56.52     47.70 o 
  12   5   8        1.26       31.25     54.21 o 
 -15   6   8       10.06      -24.95     33.10 o 
 -14   6   8       86.14       12.71     33.22 o 
 -13   6   8      799.74      826.80     45.96 o 
 -12   6   8       30.58       33.22     22.30 o 
 -11   6   8       27.90       20.07     19.95 o 
 -10   6   8       50.32       64.67     19.48 o 
  -9   6   8     1212.07     1185.94     41.30 o 
  -8   6   8      209.91      184.45     33.31 o 
  -7   6   8       66.02       36.64     13.72 o 
  -6   6   8      816.82      830.05     66.22 o 
  -5   6   8      352.41      370.74     15.56 o 
  -4   6   8      282.82      245.91     13.36 o 
  -3   6   8       50.89       57.52     12.69 o 
  -2   6   8     2277.84     2212.98     64.46 o 
  -1   6   8       25.38       27.42     12.55 o 
   0   6   8        3.27       -2.76     11.67 o 
   1   6   8      841.90      814.17     27.58 o 
   2   6   8      608.40      649.65     25.15 o 
   3   6   8      144.70      168.07     21.79 o 
   4   6   8      544.81      490.04     28.45 o 
   5   6   8      248.45      249.52     40.88 o 
   6   6   8       93.02       98.89     32.52 o 
   7   6   8       93.62      120.45     35.79 o 
   8   6   8      638.16      706.30     49.47 o 
   9   6   8       21.76        0.69     35.61 o 
  10   6   8      132.89      110.07     50.54 o 
  11   6   8      108.23      134.24     51.26 o 
 -15   7   8       40.59       60.57     35.46 o 
 -14   7   8      325.30      320.09     46.89 o 
 -13   7   8       71.86       88.03     64.74 o 
 -12   7   8       76.21       98.18     31.17 o 
 -11   7   8       28.27       19.20     26.18 o 
 -10   7   8      159.49      164.87     27.34 o 
  -9   7   8      483.32      526.38     31.29 o 
  -8   7   8       15.65      -15.50     13.54 o 
  -7   7   8      269.65      273.87     24.35 o 
  -6   7   8        6.67       -1.76     13.15 o 
  -5   7   8      907.95      952.95     38.31 o 
  -4   7   8     1164.74     1038.16     31.47 o 
  -3   7   8      708.81      627.36     31.37 o 
  -2   7   8      380.59      318.85     20.19 o 
  -1   7   8       80.97       72.56     21.14 o 
   0   7   8      576.99      565.18     26.36 o 
   1   7   8      649.99      700.01     35.41 o 
   2   7   8        5.60        5.45     18.23 o 
   3   7   8      473.64      426.74     33.31 o 
   4   7   8        8.10      -19.61     21.56 o 
   5   7   8       72.92      117.21     30.79 o 
   6   7   8      171.87      178.58     35.31 o 
   7   7   8       37.61       69.26     35.49 o 
   8   7   8      124.65       86.84     37.84 o 
   9   7   8        1.88      -20.81     51.78 o 
  10   7   8      149.09       64.27     42.09 o 
 -14   8   8       75.17       32.08     71.41 o 
 -13   8   8       11.69       -5.73     34.16 o 
 -12   8   8        1.32      -11.17     48.74 o 
 -11   8   8        0.33       42.14     27.09 o 
 -10   8   8       85.66      113.21     27.34 o 
  -9   8   8       10.58        9.60     18.25 o 
  -8   8   8       37.16       13.61     22.66 o 
  -7   8   8       82.75       39.52     27.05 o 
  -6   8   8      311.59      374.26     36.04 o 
  -5   8   8      407.28      404.49     29.43 o 
  -4   8   8       32.60       42.91     20.12 o 
  -3   8   8      276.86      262.32     23.36 o 
  -2   8   8      496.34      473.64     28.65 o 
  -1   8   8     1606.06     1396.01    117.85 o 
   0   8   8      115.38      123.56     20.72 o 
   1   8   8     1271.06     1182.03     62.51 o 
   2   8   8      329.78      257.12     26.74 o 
   3   8   8       19.80       20.56     34.34 o 
   4   8   8      201.16      235.64     32.17 o 
   5   8   8      425.63      444.39     39.94 o 
   6   8   8      188.49      150.24     35.25 o 
   7   8   8       65.17       47.69     35.86 o 
   8   8   8      193.83      166.32     40.49 o 
   9   8   8       48.60      100.48     42.62 o 
 -12   9   8       10.22      -31.02     42.02 o 
 -11   9   8       38.39       -2.15     38.94 o 
 -10   9   8       53.59       84.37     43.36 o 
  -9   9   8        2.96       26.28     35.32 o 
  -8   9   8       69.77       56.70     35.82 o 
  -7   9   8      374.63      412.02     41.17 o 
  -6   9   8      228.83      210.83     34.99 o 
  -5   9   8      273.37      321.51     36.68 o 
  -4   9   8      171.24      148.00     31.87 o 
  -3   9   8      393.34      402.51     28.56 o 
  -2   9   8     1150.27     1122.07     93.66 o 
  -1   9   8       46.32        8.60     22.30 o 
   0   9   8      174.24      192.11     26.46 o 
   1   9   8      245.45      209.14     31.14 o 
   2   9   8     1736.96     1789.54     69.26 o 
   3   9   8      591.67      607.73     78.40 o 
   4   9   8      106.94       98.30     27.06 o 
   5   9   8      118.50      146.82     49.55 o 
   6   9   8      163.43      228.44     40.53 o 
   7   9   8      202.57      275.43     47.43 o 
   8   9   8       35.06        4.08     40.67 o 
 -10  10   8       54.77       10.21     40.87 o 
  -9  10   8        4.71       20.16     46.50 o 
  -8  10   8       98.90      129.53     40.10 o 
  -7  10   8       10.38       19.51     50.56 o 
  -6  10   8      106.27      109.58     37.40 o 
  -5  10   8      131.31      114.22     35.30 o 
  -4  10   8        1.16      -23.70     29.21 o 
  -3  10   8      108.28      106.05     33.49 o 
  -2  10   8        2.01       37.77     23.22 o 
  -1  10   8      107.96      122.20     26.92 o 
   0  10   8       97.39       18.86     26.45 o 
   1  10   8       27.23       12.95     30.66 o 
   2  10   8      127.59      134.82     39.06 o 
   3  10   8        1.79      -17.51     36.37 o 
   4  10   8        9.86       18.07     88.16 o 
   5  10   8       23.84       21.19     42.94 o 
   6  10   8      137.01       55.08     46.66 o 
  -8  11   8       38.69      105.88     60.65 o 
  -7  11   8        7.39       15.81     36.97 o 
  -6  11   8      228.78      256.66     43.00 o 
  -5  11   8      262.46      246.45     40.86 o 
  -4  11   8       11.92      -22.73     36.18 o 
  -3  11   8        9.73       -5.43     46.37 o 
  -2  11   8       28.81       36.93     34.09 o 
  -1  11   8      165.17      117.96     29.75 o 
   0  11   8       75.30      127.57     29.27 o 
   1  11   8        5.54        2.97     39.70 o 
   2  11   8        2.16       12.09     76.37 o 
   3  11   8        7.85      -19.57     38.52 o 
 -18   1   9       56.90        6.10     52.88 o 
 -17   1   9      110.40      121.63     51.12 o 
 -16   1   9        2.20        1.72     41.30 o 
 -15   1   9      197.56      181.49     42.61 o 
 -14   1   9        0.96      -11.98     37.10 o 
 -13   1   9       40.58       43.70     25.59 o 
 -12   1   9      134.99      136.72     19.53 o 
 -11   1   9      200.72      176.54     21.36 o 
 -10   1   9      378.23      411.11     52.56 o 
  -9   1   9       66.56       86.71     12.75 o 
  -8   1   9      111.11      146.11     12.55 o 
  -7   1   9     4165.09     4388.59    117.42 o 
  -6   1   9     3367.21     3848.32     92.84 o 
  -5   1   9     3436.24     3683.48    116.82 o 
  -4   1   9        5.91        5.00     12.55 o 
  -3   1   9      317.25      283.70     17.71 o 
  -2   1   9     1997.76     2051.75     49.49 o 
  -1   1   9       15.02       22.22     10.82 o 
   0   1   9     1634.65     1701.26     71.64 o 
   1   1   9     4485.65     4758.69    183.07 o 
   2   1   9     1156.70     1146.66     53.91 o 
   3   1   9      167.39      135.44     27.51 o 
   4   1   9     1352.06     1253.45     61.77 o 
   5   1   9     9516.05    10462.18    397.13 o 
   6   1   9     1731.21     1695.40     81.55 o 
   7   1   9       46.90       -0.14     33.54 o 
   8   1   9       18.79       24.26     33.51 o 
   9   1   9     1279.73     1335.89     63.71 o 
  10   1   9      434.23      431.34     45.46 o 
  11   1   9      206.18      184.64     43.56 o 
  12   1   9       56.53      138.21     59.78 o 
 -17   2   9      122.88      111.26     50.96 o 
 -16   2   9       32.19       -3.59     44.14 o 
 -15   2   9      116.93      103.04     42.50 o 
 -14   2   9       48.95       59.79     27.65 o 
 -13   2   9      556.73      535.12     33.67 o 
 -12   2   9      167.60      148.43     19.79 o 
 -11   2   9       23.55       12.50     16.39 o 
 -10   2   9      198.88      229.67     18.46 o 
  -9   2   9       36.53       36.39     13.74 o 
  -8   2   9     3088.64     3289.53     90.44 o 
  -7   2   9       17.44       -4.08     18.68 o 
  -6   2   9     1126.49     1235.40     37.80 o 
  -5   2   9     1773.87     1796.00     61.46 o 
  -4   2   9     1059.19     1055.14     39.68 o 
  -3   2   9     1759.70     1785.29     50.33 o 
  -2   2   9      385.07      358.75     14.94 o 
  -1   2   9      294.26      143.60     12.95 o 
   0   2   9        0.69       21.62     14.11 o 
   1   2   9     1013.33     1076.72     49.94 o 
   2   2   9     3823.36     3634.00    172.84 o 
   3   2   9     1934.25     1716.15     75.36 o 
   4   2   9       24.41        3.91     25.54 o 
   5   2   9      227.93      228.64     35.04 o 
   6   2   9      525.85      457.14     41.50 o 
   7   2   9      304.38      348.05     48.23 o 
   8   2   9      107.30       64.33     33.09 o 
   9   2   9      319.94      448.67     64.72 o 
  10   2   9      139.89      237.87     42.24 o 
  11   2   9        6.11       -4.86     40.85 o 
  12   2   9        0.64      -28.57     59.14 o 
 -17   3   9       46.21      -52.40     49.74 o 
 -16   3   9        8.07       62.45     75.52 o 
 -15   3   9       23.64       36.59     26.38 o 
 -14   3   9        3.98        0.43     23.54 o 
 -13   3   9      256.46      270.65     27.44 o 
 -12   3   9      320.56      321.12     26.49 o 
 -11   3   9      650.73      743.25     31.20 o 
 -10   3   9       18.43       -7.79     15.54 o 
  -9   3   9      453.48      405.93     21.16 o 
  -8   3   9      606.42      627.54     25.11 o 
  -7   3   9     1490.12     1570.66     47.24 o 
  -6   3   9     1580.01     1601.50     47.55 o 
  -5   3   9     3960.42     3953.47    125.29 o 
  -4   3   9        6.14       18.79     13.86 o 
  -3   3   9     2288.13     2350.25     64.52 o 
  -2   3   9    17155.06    17728.22    509.20 o 
  -1   3   9       36.42       45.71     10.41 o 
   0   3   9      377.42      313.11     19.92 o 
   1   3   9      223.47      197.29     17.98 o 
   2   3   9     4924.30     4857.92    153.07 o 
   3   3   9       28.33      -15.57     22.62 o 
   4   3   9        2.33       23.72     23.79 o 
   5   3   9     1154.89     1154.12     50.42 o 
   6   3   9      505.37      556.98     47.76 o 
   7   3   9      802.08      559.92     39.71 o 
   8   3   9      947.07     1067.21     56.28 o 
   9   3   9       12.02       27.15     35.78 o 
  10   3   9       17.85       85.19     39.60 o 
  11   3   9       27.96        7.23     41.40 o 
  12   3   9      189.89      260.31     46.32 o 
 -17   4   9       20.24       19.43     48.39 o 
 -16   4   9       39.83       17.37     61.24 o 
 -15   4   9      418.15      413.16     33.39 o 
 -14   4   9      478.78      450.19     31.89 o 
 -13   4   9      123.04      126.49     24.19 o 
 -12   4   9      112.90      114.06     23.60 o 
 -11   4   9       88.56      131.15     19.93 o 
 -10   4   9     1562.21     1454.76     53.14 o 
  -9   4   9       69.86       82.50     16.22 o 
  -8   4   9      269.21      348.64     20.31 o 
  -7   4   9      246.34      295.72     18.20 o 
  -6   4   9     2923.80     2896.75     80.63 o 
  -5   4   9     2638.18     2641.21     73.06 o 
  -4   4   9     1352.63     1435.63     37.46 o 
  -3   4   9     1577.06     1464.07     38.01 o 
  -2   4   9     1793.20     1778.05     60.56 o 
  -1   4   9     6350.17     6607.10    152.01 o 
   0   4   9        0.61       23.32     16.73 o 
   1   4   9     2050.04     2090.31     68.05 o 
   2   4   9     4024.00     4465.91    122.40 o 
   3   4   9     1094.06     1080.64     35.16 o 
   4   4   9        9.27       12.63     20.52 o 
   5   4   9      150.01      133.32     26.83 o 
   6   4   9     1830.88     1891.53     77.90 o 
   7   4   9      167.25      185.93     32.90 o 
   8   4   9       24.24        5.93     39.45 o 
   9   4   9      294.75      350.95     42.18 o 
  10   4   9      243.36      286.35     47.11 o 
  11   4   9       30.26       71.64     41.81 o 
 -16   5   9      204.26      264.77     34.73 o 
 -15   5   9       21.02       67.64     28.78 o 
 -14   5   9      103.13       78.66     33.11 o 
 -13   5   9        8.56       15.71     33.01 o 
 -12   5   9        6.59        2.50     21.18 o 
 -11   5   9      104.09      122.13     19.76 o 
 -10   5   9      149.06      148.30     18.87 o 
  -9   5   9      667.65      640.14     27.44 o 
  -8   5   9      124.28       84.15     15.88 o 
  -7   5   9      110.69      109.09     15.35 o 
  -6   5   9      633.49      653.59     31.69 o 
  -5   5   9      425.34      360.47     39.01 o 
  -4   5   9       21.90       10.19     10.15 o 
  -3   5   9      672.87      591.64     25.62 o 
  -2   5   9      763.14      657.22     22.87 o 
  -1   5   9      194.31      205.31     13.20 o 
   0   5   9      474.27      443.40     22.10 o 
   1   5   9     3510.46     3585.36     89.86 o 
   2   5   9      146.41      127.88     16.20 o 
   3   5   9      832.95      711.53     28.36 o 
   4   5   9      389.25      371.02     23.07 o 
   5   5   9     2152.88     2245.52     72.09 o 
   6   5   9       15.50       56.50     25.25 o 
   7   5   9      117.96      115.51     30.24 o 
   8   5   9       49.14      119.80     35.54 o 
   9   5   9      488.96      558.25     69.75 o 
  10   5   9      361.21      417.23     58.46 o 
  11   5   9      239.51      321.79     67.53 o 
 -15   6   9      306.51      341.91     38.09 o 
 -14   6   9       83.61      116.95     32.45 o 
 -13   6   9      115.92      117.54     30.04 o 
 -12   6   9        7.13      -13.96     21.58 o 
 -11   6   9       30.71       56.03     29.99 o 
 -10   6   9       16.90       -3.56     17.96 o 
  -9   6   9      150.73      147.40     19.09 o 
  -8   6   9        3.12       -0.48     16.13 o 
  -7   6   9      288.93      209.63     16.95 o 
  -6   6   9       26.91       11.58     10.51 o 
  -5   6   9      219.80      280.29     16.98 o 
  -4   6   9       77.20       25.88     12.36 o 
  -3   6   9     1754.56     1538.70     47.57 o 
  -2   6   9      651.00      777.90     25.12 o 
  -1   6   9      399.71      499.76     20.85 o 
   0   6   9       34.92       20.20     10.62 o 
   1   6   9      549.61      469.03     21.67 o 
   2   6   9     1028.92     1173.65     43.16 o 
   3   6   9       68.82       92.41     21.63 o 
   4   6   9      884.20      829.77     45.57 o 
   5   6   9      151.84      192.01     38.20 o 
   6   6   9     1737.70     1896.87     78.42 o 
   7   6   9       13.70        1.30     35.61 o 
   8   6   9      602.70      535.76     47.26 o 
   9   6   9      781.57      852.21     69.36 o 
  10   6   9      130.92      254.91     56.47 o 
 -15   7   9       70.40       80.37     35.26 o 
 -14   7   9        0.57      -13.96     31.87 o 
 -13   7   9       48.93       45.29     29.18 o 
 -12   7   9        0.95      -21.51     26.67 o 
 -11   7   9       45.69       42.66     25.82 o 
 -10   7   9        1.05        8.03     23.30 o 
  -9   7   9      435.88      404.65     28.99 o 
  -8   7   9       10.19      -13.35     15.35 o 
  -7   7   9      252.36      215.17     16.93 o 
  -6   7   9      556.54      507.44     20.09 o 
  -5   7   9       11.68        9.86     16.77 o 
  -4   7   9       48.04       21.06     13.77 o 
  -3   7   9      858.29      858.21     32.20 o 
  -2   7   9     1095.68     1099.43     38.74 o 
  -1   7   9      170.93      132.75     17.76 o 
   0   7   9      253.08      229.65     24.11 o 
   1   7   9      136.88      137.47     20.14 o 
   2   7   9      372.46      377.50     26.77 o 
   3   7   9        0.68      -22.60     20.43 o 
   4   7   9        1.75        0.82     22.61 o 
   5   7   9       89.99       68.16     32.94 o 
   6   7   9       10.66        3.17     32.35 o 
   7   7   9        3.51       35.06     39.14 o 
   8   7   9       13.75      -18.20     38.69 o 
   9   7   9        1.11      -15.19     41.56 o 
 -13   8   9       12.24      -18.81     41.21 o 
 -12   8   9        4.42       -7.52     28.46 o 
 -11   8   9       16.92       34.70     27.29 o 
 -10   8   9      127.37      114.13     26.67 o 
  -9   8   9       43.13       55.66     19.84 o 
  -8   8   9       19.65       20.53     21.54 o 
  -7   8   9        0.01      -17.65     26.80 o 
  -6   8   9      416.48      406.19     37.69 o 
  -5   8   9        2.62       23.70     31.96 o 
  -4   8   9       51.37       82.18     30.37 o 
  -3   8   9       73.38       72.98     29.98 o 
  -2   8   9        2.29       22.93     20.99 o 
  -1   8   9        1.51        7.77     13.90 o 
   0   8   9       79.52      101.57     25.96 o 
   1   8   9       10.93       11.91     18.71 o 
   2   8   9        0.93       -0.49     20.15 o 
   3   8   9      125.40      180.63     26.47 o 
   4   8   9       62.58       45.15     31.04 o 
   5   8   9       21.51       47.76     33.40 o 
   6   8   9        1.20        6.44     34.92 o 
   7   8   9        1.66       85.47     38.09 o 
   8   8   9      272.87      356.31     62.00 o 
 -12   9   9       12.87      -32.87     38.76 o 
 -11   9   9        8.77      -29.00     37.34 o 
 -10   9   9        9.14       18.34     36.48 o 
  -9   9   9        0.33       51.59     33.54 o 
  -8   9   9      151.26      168.33     36.93 o 
  -7   9   9        2.11       20.31     32.74 o 
  -6   9   9       56.61       52.53     32.74 o 
  -5   9   9       32.78       20.87     25.55 o 
  -4   9   9        0.34       13.56     47.48 o 
  -3   9   9      101.17      127.86     32.35 o 
  -2   9   9        0.75       -3.13     22.91 o 
  -1   9   9       12.15       27.63     18.60 o 
   0   9   9       19.70       18.59     30.13 o 
   1   9   9       17.30       20.80     26.10 o 
   2   9   9        3.55       15.09     26.99 o 
   3   9   9        3.12       -3.30     35.38 o 
   4   9   9        7.32      -15.40     31.92 o 
   5   9   9       84.70       44.93     37.04 o 
   6   9   9        4.76       22.37     37.12 o 
   7   9   9       28.73      -23.71     39.78 o 
 -10  10   9       73.96      148.43     42.32 o 
  -9  10   9        9.64      -33.41     37.93 o 
  -8  10   9      122.82       86.11     38.89 o 
  -7  10   9       16.01       78.65     37.29 o 
  -6  10   9       66.69      152.62     37.56 o 
  -5  10   9       70.38       38.69     34.04 o 
  -4  10   9       15.67       65.59     34.24 o 
  -3  10   9       34.64       -7.58     33.99 o 
  -2  10   9       12.73       60.31     37.57 o 
  -1  10   9       20.18      -14.12     25.65 o 
   0  10   9        2.74      -36.11     33.80 o 
   1  10   9       28.04       43.70     30.92 o 
   2  10   9        6.52      -27.19     35.29 o 
   3  10   9       23.27       14.18     37.67 o 
   4  10   9        1.79      -14.25     60.65 o 
   5  10   9        0.98       69.52     46.00 o 
  -7  11   9       13.35       64.77     40.29 o 
  -6  11   9        6.15      -20.96     38.10 o 
  -5  11   9        1.70      -14.95     36.99 o 
  -4  11   9       41.54       57.44     38.25 o 
  -3  11   9        1.30      -37.92     35.39 o 
  -2  11   9        2.74       24.97     36.03 o 
  -1  11   9       19.33      -14.77     36.31 o 
   0  11   9      115.24      101.52     31.03 o 
   1  11   9       15.06       10.65     35.88 o 
   2  11   9        2.55       24.87     38.82 o 
 -18   0  10        1.74      -74.80     74.93 o 
 -17   0  10       31.77       84.49     71.26 o 
 -16   0  10      129.22      130.47     67.46 o 
 -15   0  10      424.87      503.40     68.64 o 
 -14   0  10      132.48      136.10     55.02 o 
 -13   0  10      441.77      523.31     63.79 o 
 -12   0  10      521.05      420.55     36.14 o 
 -11   0  10     1623.76     1681.16     75.61 o 
 -10   0  10      728.02      678.74     40.41 o 
  -9   0  10       22.70       38.35     15.94 o 
  -8   0  10      928.67      866.68     39.36 o 
  -7   0  10    10687.52    10561.41    315.98 o 
  -6   0  10     5873.80     6025.69    182.45 o 
  -5   0  10     2226.27     2308.90     94.39 o 
  -4   0  10       48.50       86.64     19.98 o 
  -3   0  10    34159.62    36953.75   1928.34 o 
  -2   0  10     4252.63     4757.33    169.79 o 
  -1   0  10     2134.77     2102.27     79.50 o 
   0   0  10     2391.44     2583.04    147.89 o 
   1   0  10    23587.26    24172.17   1266.83 o 
   2   0  10      434.21      373.07     43.62 o 
   3   0  10      905.33      743.78     61.44 o 
   4   0  10    13204.76    14604.87    775.34 o 
   5   0  10     2756.00     2604.00    157.98 o 
   6   0  10     1162.19      959.13     84.10 o 
   7   0  10      501.73      679.98     71.91 o 
   8   0  10     2287.61     2635.04    171.99 o 
   9   0  10       45.93       26.92     39.24 o 
  10   0  10       10.07       83.99     52.86 o 
  11   0  10      436.76      599.03     98.24 o 
  12   0  10       71.35      143.57     92.48 o 
 -17   1  10        1.63      -71.46     47.64 o 
 -16   1  10        8.65       26.36     46.34 o 
 -15   1  10       22.62       35.89     42.04 o 
 -14   1  10      151.73      105.07     38.90 o 
 -13   1  10       91.54      105.75     26.11 o 
 -12   1  10       35.26       37.31     27.11 o 
 -11   1  10      406.18      386.69     30.32 o 
 -10   1  10       64.58       52.43     13.48 o 
  -9   1  10      760.40      847.09     27.15 o 
  -8   1  10       50.50       67.50     20.29 o 
  -7   1  10     1889.72     1873.29     48.61 o 
  -6   1  10     3005.16     3028.02     83.17 o 
  -5   1  10     1014.79     1208.42     45.30 o 
  -4   1  10     4621.49     4782.07    150.00 o 
  -3   1  10     2022.78     2311.73     63.79 o 
  -2   1  10     2479.35     2195.28     53.23 o 
  -1   1  10      117.13      204.83     16.33 o 
   0   1  10     1159.15     1092.85     50.85 o 
   1   1  10     3497.89     3120.35    124.53 o 
   2   1  10     3374.86     3012.01    121.71 o 
   3   1  10      672.08      774.23     44.40 o 
   4   1  10     1582.51     1747.01     80.07 o 
   5   1  10     2491.97     2249.95    126.34 o 
   6   1  10       89.03       45.71     35.93 o 
   7   1  10       41.88       50.86     36.71 o 
   8   1  10     1922.19     1877.41     76.90 o 
   9   1  10      628.14      640.99     47.04 o 
  10   1  10       30.23        5.17     40.95 o 
  11   1  10      268.05      281.72     76.83 o 
  12   1  10      244.10      391.45     69.51 o 
 -17   2  10      210.27      282.14     88.81 o 
 -16   2  10        0.18      -23.71     41.56 o 
 -15   2  10       62.35       74.60     42.94 o 
 -14   2  10       87.71      117.38     35.23 o 
 -13   2  10      241.59      201.34     44.24 o 
 -12   2  10      467.76      497.07     27.13 o 
 -11   2  10     1545.17     1407.28     56.32 o 
 -10   2  10     2542.72     2629.06     75.07 o 
  -9   2  10       48.48       73.05     14.63 o 
  -8   2  10      234.33      277.05     17.18 o 
  -7   2  10      461.97      421.36     19.56 o 
  -6   2  10     6959.82     7403.54    228.88 o 
  -5   2  10      170.24      201.36     19.26 o 
  -4   2  10     1407.81     1394.07     49.94 o 
  -3   2  10      849.04      846.14     28.74 o 
  -2   2  10      738.09      679.48     27.72 o 
  -1   2  10       37.33       51.99     13.65 o 
   0   2  10     4096.85     4140.52    131.49 o 
   1   2  10      649.17      500.21     31.77 o 
   2   2  10       11.99       42.78     22.19 o 
   3   2  10      798.53      932.21    103.35 o 
   4   2  10     2899.39     3005.96    124.58 o 
   5   2  10      473.21      448.75     60.58 o 
   6   2  10      134.13      111.43     33.76 o 
   7   2  10     2207.15     2420.16     90.80 o 
   8   2  10      775.69      753.23     55.27 o 
   9   2  10      192.37      212.11     38.41 o 
  10   2  10       21.51      -15.37     41.04 o 
  11   2  10      687.59      775.62     56.93 o 
 -17   3  10        0.04      -11.68     50.48 o 
 -16   3  10       68.60      100.03     46.24 o 
 -15   3  10       60.05       -2.18     29.75 o 
 -14   3  10       91.39       77.70     29.05 o 
 -13   3  10       26.09       59.37     21.49 o 
 -12   3  10       41.73       71.17     19.05 o 
 -11   3  10       30.26       16.03     17.67 o 
 -10   3  10       37.81       17.18     16.08 o 
  -9   3  10       39.97       46.16     14.83 o 
  -8   3  10      108.74       83.67     16.08 o 
  -7   3  10        4.07        6.22     13.44 o 
  -6   3  10      139.32      153.27     18.70 o 
  -5   3  10        3.36        8.65     16.15 o 
  -4   3  10       67.76      114.50     13.96 o 
  -3   3  10      557.80      501.71     21.54 o 
  -2   3  10      710.05      745.90     26.47 o 
  -1   3  10       10.83       14.38     12.91 o 
   0   3  10        9.90        3.67     15.65 o 
   1   3  10      646.76      621.88     29.43 o 
   2   3  10      392.11      403.06     50.96 o 
   3   3  10      445.41      490.13     35.75 o 
   4   3  10      294.92      277.53     54.62 o 
   5   3  10     1536.68     1510.80     74.37 o 
   6   3  10       95.32       45.10     28.23 o 
   7   3  10       65.77       85.44     32.29 o 
   8   3  10      644.75      562.99     55.55 o 
   9   3  10      107.84       71.28     38.33 o 
  10   3  10        0.47      -24.81     38.80 o 
  11   3  10       47.54       12.74     44.07 o 
 -17   4  10        2.92       46.23     49.40 o 
 -16   4  10        0.32      -53.28     35.52 o 
 -15   4  10      347.03      329.93     40.69 o 
 -14   4  10      111.09       66.82     35.90 o 
 -13   4  10        9.25       27.95     21.66 o 
 -12   4  10       92.73       37.21     23.52 o 
 -11   4  10     1249.61     1267.97     85.23 o 
 -10   4  10        6.55        6.22     21.01 o 
  -9   4  10      153.26      223.96     31.37 o 
  -8   4  10       35.94       74.83     15.36 o 
  -7   4  10     1073.83     1135.42     37.90 o 
  -6   4  10      116.08       98.61     20.60 o 
  -5   4  10      153.77      210.93     24.29 o 
  -4   4  10      322.65      361.61     17.37 o 
  -3   4  10     2207.53     2015.98     51.12 o 
  -2   4  10       62.56       73.93     14.98 o 
  -1   4  10      233.01      190.68     14.15 o 
   0   4  10      113.29       85.98     16.22 o 
   1   4  10     2509.44     2198.01     65.20 o 
   2   4  10      583.42      548.35     40.23 o 
   3   4  10      644.18      577.93     33.29 o 
   4   4  10       10.35       30.29     23.14 o 
   5   4  10      250.28      212.18     34.83 o 
   6   4  10      448.03      409.92     46.11 o 
   7   4  10       72.01       48.64     33.49 o 
   8   4  10       52.11       77.14     35.13 o 
   9   4  10      315.57      391.24     43.58 o 
  10   4  10      187.88      176.98     44.16 o 
  11   4  10       30.42       69.69     44.66 o 
 -16   5  10       79.39       86.63     37.88 o 
 -15   5  10        7.14      -27.93     47.68 o 
 -14   5  10       77.85      146.36     27.74 o 
 -13   5  10       81.49       54.67     40.76 o 
 -12   5  10        1.22       -0.73     20.29 o 
 -11   5  10        3.54       -6.04     19.15 o 
 -10   5  10       56.61       58.93     18.18 o 
  -9   5  10        1.33      -12.27     16.47 o 
  -8   5  10      351.80      262.49     19.32 o 
  -7   5  10       12.91       24.72     15.59 o 
  -6   5  10      161.12       98.38     18.09 o 
  -5   5  10      215.99      273.61     18.11 o 
  -4   5  10       98.47       49.87     13.36 o 
  -3   5  10       28.19       -4.62     13.87 o 
  -2   5  10       55.14       45.55     13.14 o 
  -1   5  10      543.29      679.82     23.28 o 
   0   5  10      366.54      332.96     19.04 o 
   1   5  10       90.99       86.02     16.21 o 
   2   5  10        0.26      -24.35     16.95 o 
   3   5  10      258.78      273.91     21.54 o 
   4   5  10      205.34      178.50     41.92 o 
   5   5  10      424.99      423.14     30.72 o 
   6   5  10      929.75      902.03     47.93 o 
   7   5  10        1.74      -27.94     32.22 o 
   8   5  10      123.63      126.36     49.14 o 
   9   5  10       85.53      103.87     52.65 o 
  10   5  10        1.13      -76.65     51.10 o 
 -15   6  10      116.84      114.11     40.14 o 
 -14   6  10       14.97       23.71     39.21 o 
 -13   6  10        8.53      -12.87     22.77 o 
 -12   6  10       19.80       22.07     21.32 o 
 -11   6  10       29.23       -7.31     19.62 o 
 -10   6  10        1.45        2.34     18.29 o 
  -9   6  10        2.16       -0.15     20.54 o 
  -8   6  10     1319.67     1295.83     43.54 o 
  -7   6  10      666.07      659.87     26.05 o 
  -6   6  10      172.13       72.41     19.19 o 
  -5   6  10       62.06       25.61     17.74 o 
  -4   6  10      832.39      860.37     38.60 o 
  -3   6  10     2560.39     2508.36     69.03 o 
  -2   6  10      317.91      333.08     15.98 o 
  -1   6  10     1035.83     1008.91     32.74 o 
   0   6  10        5.15       14.09     13.63 o 
   1   6  10      416.83      427.01     22.71 o 
   2   6  10      134.72      125.11     23.07 o 
   3   6  10     1102.73     1073.04     42.81 o 
   4   6  10        0.99      -24.71     23.67 o 
   5   6  10        2.08      -12.35     33.08 o 
   6   6  10      338.23      384.07     41.14 o 
   7   6  10      147.65      139.55     44.60 o 
   8   6  10       55.27       44.93     50.42 o 
   9   6  10       75.39      133.97     53.54 o 
 -14   7  10       15.82      -43.53     34.72 o 
 -13   7  10        0.44       38.71     29.50 o 
 -12   7  10       16.26       25.09     28.55 o 
 -11   7  10       55.40       97.45     25.11 o 
 -10   7  10       91.17       72.44     36.90 o 
  -9   7  10       63.83       97.40     24.59 o 
  -8   7  10      366.62      345.73     35.12 o 
  -7   7  10      214.70      283.51     18.59 o 
  -6   7  10      885.68      815.71     28.50 o 
  -5   7  10      255.20      270.38     21.91 o 
  -4   7  10     1172.24     1220.31     42.40 o 
  -3   7  10       30.24      -13.76     16.01 o 
  -2   7  10       59.25       43.29     15.86 o 
  -1   7  10       23.46       28.88     16.54 o 
   0   7  10     1452.17     1512.18     60.60 o 
   1   7  10     1396.22     1323.15     58.23 o 
   2   7  10        2.23       27.46     21.51 o 
   3   7  10       53.24       67.62     24.47 o 
   4   7  10      411.03      434.60     31.56 o 
   5   7  10      475.59      573.23     44.27 o 
   6   7  10       39.86       82.32     37.38 o 
   7   7  10      148.00      143.05     40.17 o 
   8   7  10        0.98       19.11     45.26 o 
   9   7  10       22.56       65.59     52.41 o 
 -13   8  10        1.32       -3.07     63.71 o 
 -12   8  10       23.29        8.06     28.20 o 
 -11   8  10       53.72       38.97     31.01 o 
 -10   8  10       77.26       85.90     26.49 o 
  -9   8  10        0.11        1.97     19.36 o 
  -8   8  10       27.64       24.14     31.58 o 
  -7   8  10       33.03       40.53     30.19 o 
  -6   8  10       44.81       72.09     25.39 o 
  -5   8  10       11.77       81.32     31.85 o 
  -4   8  10        5.07       19.19     48.40 o 
  -3   8  10       52.79       67.12     36.61 o 
  -2   8  10        1.58      -15.18     19.05 o 
  -1   8  10      227.86      282.09     26.05 o 
   0   8  10       27.94       45.59     16.83 o 
   1   8  10        3.28       20.33     27.76 o 
   2   8  10       64.15       97.76     24.48 o 
   3   8  10      145.82      145.21     26.89 o 
   4   8  10      435.41      407.56     40.01 o 
   5   8  10      272.55      310.63     39.72 o 
   6   8  10       93.78      155.63     39.12 o 
   7   8  10      101.33       60.60     40.43 o 
 -12   9  10       36.92       24.08     45.19 o 
 -11   9  10        4.80       -1.79     60.52 o 
 -10   9  10      210.54      339.17     43.64 o 
  -9   9  10       88.76      123.91     37.37 o 
  -8   9  10       24.95       11.07     32.00 o 
  -7   9  10      136.90      133.69     33.50 o 
  -6   9  10        5.52       21.15     32.92 o 
  -5   9  10       28.79       51.52     34.11 o 
  -4   9  10      117.17       96.37     35.34 o 
  -3   9  10      306.55      308.03     39.99 o 
  -2   9  10      416.09      498.18     45.90 o 
  -1   9  10      112.02      107.60     23.08 o 
   0   9  10       37.42       52.57     29.94 o 
   1   9  10       62.46       84.20     29.51 o 
   2   9  10        1.52       39.80     28.77 o 
   3   9  10      128.76      145.02     35.03 o 
   4   9  10      133.82       77.04     49.77 o 
   5   9  10        6.54      -30.27     35.94 o 
   6   9  10        3.62        1.42     38.76 o 
 -10  10  10        3.66       54.49     40.18 o 
  -9  10  10       48.67       54.54     40.08 o 
  -8  10  10        3.32       -3.42     37.71 o 
  -7  10  10       52.39       23.79     35.98 o 
  -6  10  10        3.61      -53.05     35.37 o 
  -5  10  10       41.85       62.85     36.66 o 
  -4  10  10       68.99        2.00     64.64 o 
  -3  10  10      150.13      164.55     40.22 o 
  -2  10  10       56.54       12.51     45.52 o 
  -1  10  10       37.58       33.79     40.97 o 
   0  10  10       82.62       59.34     30.13 o 
   1  10  10        1.56      -33.35     28.91 o 
   2  10  10       63.56       54.78     43.49 o 
   3  10  10       44.64       -6.10     69.62 o 
   4  10  10       76.95       96.13     48.73 o 
  -7  11  10       22.88       48.12     54.69 o 
  -6  11  10       13.59       84.80     39.83 o 
  -5  11  10       39.76        0.68     38.44 o 
  -4  11  10      174.20      167.15     55.02 o 
  -3  11  10        1.46        4.35     43.55 o 
  -2  11  10       51.57       87.35     41.34 o 
  -1  11  10       44.59       65.19     40.57 o 
   0  11  10      301.77      253.95     46.67 o 
   1  11  10       59.52      -15.63     42.65 o 
 -17   1  11       97.78      104.82     51.42 o 
 -16   1  11      409.16      510.55     54.29 o 
 -15   1  11      425.55      450.83     50.87 o 
 -14   1  11        0.18       17.46     36.57 o 
 -13   1  11       15.07       -9.89     24.14 o 
 -12   1  11      309.61      338.31     36.96 o 
 -11   1  11     1045.88     1016.74     38.13 o 
 -10   1  11        0.17      -18.97     16.21 o 
  -9   1  11      418.98      512.48     22.67 o 
  -8   1  11      327.29      328.20     16.18 o 
  -7   1  11     1432.45     1444.85     39.91 o 
  -6   1  11      843.34      880.77     37.05 o 
  -5   1  11       39.78        9.88     18.23 o 
  -4   1  11       83.95      107.75     18.42 o 
  -3   1  11      352.15      324.57     16.37 o 
  -2   1  11        3.03        5.36     13.17 o 
  -1   1  11      414.15      430.26     38.32 o 
   0   1  11     1453.58     1448.14     64.98 o 
   1   1  11      365.49      373.46     30.63 o 
   2   1  11      369.53      473.91     35.09 o 
   3   1  11       24.68       23.11     23.23 o 
   4   1  11      214.88      291.26     39.49 o 
   5   1  11      145.86      132.18     36.32 o 
   6   1  11      871.77      926.38     60.37 o 
   7   1  11     1519.18     1465.68     79.24 o 
   8   1  11      100.98       93.11     34.93 o 
   9   1  11       25.54       54.96     38.95 o 
  10   1  11      247.19      340.11     48.89 o 
  11   1  11      414.27      574.27     72.29 o 
 -17   2  11        0.18       65.01     50.36 o 
 -16   2  11       47.28       74.00     82.66 o 
 -15   2  11       14.19        9.82     51.81 o 
 -14   2  11        0.49       44.60     45.12 o 
 -13   2  11       27.58       19.16     31.87 o 
 -12   2  11      321.61      339.88     29.31 o 
 -11   2  11        5.90       28.44     21.32 o 
 -10   2  11       13.05        3.41     14.84 o 
  -9   2  11        1.19       -0.78     16.13 o 
  -8   2  11     1023.49     1006.96     34.20 o 
  -7   2  11      385.35      382.58     23.71 o 
  -6   2  11       15.68       14.65     16.89 o 
  -5   2  11      328.96      341.84     28.82 o 
  -4   2  11      596.80      617.40     24.72 o 
  -3   2  11     3297.09     3197.19     99.15 o 
  -2   2  11      414.60      464.09     18.59 o 
  -1   2  11      286.81      310.77     17.99 o 
   0   2  11     1003.99      950.60     47.41 o 
   1   2  11      624.91      520.08     34.44 o 
   2   2  11     1105.20     1096.79     54.73 o 
   3   2  11      177.95      231.55     51.87 o 
   4   2  11      568.52      642.42     79.71 o 
   5   2  11        7.06       -2.85     33.12 o 
   6   2  11      459.24      400.94     63.92 o 
   7   2  11     1012.16     1032.48     53.22 o 
   8   2  11      118.05      146.29     37.82 o 
   9   2  11       29.07       -2.04     38.01 o 
  10   2  11      127.96      184.88     46.70 o 
  11   2  11      114.83      229.22     49.32 o 
 -17   3  11       15.90      -39.19     45.95 o 
 -16   3  11       34.90      -30.91     44.48 o 
 -15   3  11      176.74      142.15     35.23 o 
 -14   3  11      118.76      178.18     32.43 o 
 -13   3  11        0.59        6.29     27.18 o 
 -12   3  11       48.45       32.33     19.58 o 
 -11   3  11        5.78       -7.34     16.45 o 
 -10   3  11      198.72      200.11     29.27 o 
  -9   3  11       25.66       35.05     15.20 o 
  -8   3  11      221.98      213.39     17.90 o 
  -7   3  11       56.61       63.89     14.82 o 
  -6   3  11       14.21       27.35     17.10 o 
  -5   3  11       50.54       13.28     26.50 o 
  -4   3  11     2875.82     2813.44     77.48 o 
  -3   3  11      812.09      762.99     28.15 o 
  -2   3  11      150.61      113.77     14.88 o 
  -1   3  11     1516.08     1526.81     45.49 o 
   0   3  11     1771.14     1656.75     59.44 o 
   1   3  11      349.59      334.69     24.21 o 
   2   3  11      640.65      472.27     34.42 o 
   3   3  11     6184.50     6306.17    243.96 o 
   4   3  11     1560.72     1579.75    100.21 o 
   5   3  11      216.42      131.98     35.87 o 
   6   3  11       18.11       -2.92     31.46 o 
   7   3  11     1168.91     1317.41     62.61 o 
   8   3  11      599.71      578.29     48.27 o 
   9   3  11      220.93      181.59     44.73 o 
  10   3  11      196.41      245.29     46.00 o 
 -16   4  11       18.54       41.27     37.71 o 
 -15   4  11      109.42      127.14     34.69 o 
 -14   4  11       41.47       22.80     30.17 o 
 -13   4  11        0.85       29.80     22.10 o 
 -12   4  11      111.17       82.06     21.30 o 
 -11   4  11        2.72       14.86     18.41 o 
 -10   4  11      504.36      602.70     27.87 o 
  -9   4  11     1270.84     1040.17     40.86 o 
  -8   4  11       86.86       77.55     16.53 o 
  -7   4  11     1015.41      977.66     34.38 o 
  -6   4  11       33.21       55.87     19.01 o 
  -5   4  11     3467.73     3196.69     87.08 o 
  -4   4  11     1066.60     1100.23     36.10 o 
  -3   4  11      178.70      187.90     25.57 o 
  -2   4  11       92.84      115.51     16.03 o 
  -1   4  11     3041.02     2800.59     92.81 o 
   0   4  11     5430.62     5540.89    174.22 o 
   1   4  11      192.73      201.48     22.19 o 
   2   4  11     1428.59     1251.51     49.47 o 
   3   4  11       18.50       -7.92     24.31 o 
   4   4  11     3934.66     3956.70    132.77 o 
   5   4  11      276.70      283.91     33.48 o 
   6   4  11      173.40      159.17     34.24 o 
   7   4  11      629.60      777.02     49.61 o 
   8   4  11      389.99      472.63     44.33 o 
   9   4  11       55.62       32.42     39.62 o 
  10   4  11       11.63       95.89     44.70 o 
 -16   5  11        6.16      -25.54     37.55 o 
 -15   5  11       77.68      118.92     34.66 o 
 -14   5  11        2.71      -22.05     33.56 o 
 -13   5  11        1.73       31.56     22.30 o 
 -12   5  11      104.62      147.89     26.90 o 
 -11   5  11      526.77      545.77     31.78 o 
 -10   5  11        6.89       -8.83     18.88 o 
  -9   5  11       42.92       28.04     17.45 o 
  -8   5  11       23.01       27.97     16.99 o 
  -7   5  11      793.14      852.82     32.39 o 
  -6   5  11       43.05       51.09     15.65 o 
  -5   5  11     1103.87     1086.77     69.71 o 
  -4   5  11     1119.16      979.88     36.70 o 
  -3   5  11      563.99      604.05     31.39 o 
  -2   5  11      453.88      495.09     20.86 o 
  -1   5  11       48.68       27.24     16.83 o 
   0   5  11      748.74      766.21     35.30 o 
   1   5  11       22.77       12.17     16.05 o 
   2   5  11      117.03       96.80     24.84 o 
   3   5  11      561.58      557.97     27.71 o 
   4   5  11      434.49      415.36     76.57 o 
   5   5  11      276.83      284.31     34.48 o 
   6   5  11      175.80      246.24     36.42 o 
   7   5  11       19.39       48.77     35.29 o 
   8   5  11       63.27       87.76     50.84 o 
   9   5  11       12.26       23.11     55.87 o 
 -15   6  11        5.29        1.50     50.30 o 
 -14   6  11       32.82       13.06     31.21 o 
 -13   6  11       37.18       13.23     24.50 o 
 -12   6  11      205.57      205.58     24.83 o 
 -11   6  11        4.95       16.68     20.14 o 
 -10   6  11       71.24       80.56     20.23 o 
  -9   6  11      455.86      472.08     29.31 o 
  -8   6  11     1332.14     1176.79     41.31 o 
  -7   6  11      316.45      324.05     38.58 o 
  -6   6  11      137.20      163.11     28.43 o 
  -5   6  11       15.69       34.57     14.58 o 
  -4   6  11      331.30      290.43     22.20 o 
  -3   6  11     1681.32     1968.80     52.51 o 
  -2   6  11       20.13       -5.18     12.92 o 
  -1   6  11      122.17       94.06     17.04 o 
   0   6  11       30.39       61.34     16.86 o 
   1   6  11      849.62      945.51     49.04 o 
   2   6  11        7.79       21.79     23.02 o 
   3   6  11      302.11      355.59     30.21 o 
   4   6  11       53.65      105.58     40.76 o 
   5   6  11      355.49      358.79     41.84 o 
   6   6  11       27.04       24.72     54.69 o 
   7   6  11      464.43      581.59     61.96 o 
   8   6  11      127.41      187.03     55.04 o 
   9   6  11        0.66       58.14     55.81 o 
 -14   7  11        8.70       54.98     31.32 o 
 -13   7  11        1.93       -0.45     28.82 o 
 -12   7  11        9.26        7.77     26.24 o 
 -11   7  11       36.64       53.41     47.32 o 
 -10   7  11        3.15       20.07     24.11 o 
  -9   7  11       34.18       58.82     24.07 o 
  -8   7  11      453.69      390.77     46.06 o 
  -7   7  11      123.49       74.12     22.85 o 
  -6   7  11        1.61        4.33     16.10 o 
  -5   7  11       19.95       22.99     18.30 o 
  -4   7  11      681.38      657.31     45.53 o 
  -3   7  11        0.39      -13.03     13.01 o 
  -2   7  11       84.38       64.88     19.86 o 
  -1   7  11      715.00      686.19     32.57 o 
   0   7  11       27.21       48.60     21.59 o 
   1   7  11      175.24      177.81     34.66 o 
   2   7  11        2.93      -29.63     24.33 o 
   3   7  11      411.06      394.20     31.66 o 
   4   7  11        2.33       -6.18     26.28 o 
   5   7  11      236.39      269.68     40.56 o 
   6   7  11       36.46       66.52     62.28 o 
   7   7  11      218.82      164.84     42.97 o 
   8   7  11       19.85      -53.21     50.66 o 
 -13   8  11       20.52       -1.62     30.66 o 
 -12   8  11       87.82       80.21     29.12 o 
 -11   8  11        4.47      -18.70     27.33 o 
 -10   8  11      119.80      117.19     26.09 o 
  -9   8  11        5.75      -11.01     34.56 o 
  -8   8  11       35.02       86.20     33.26 o 
  -7   8  11      101.24       87.28     30.23 o 
  -6   8  11       51.52       77.48     57.70 o 
  -5   8  11       32.59       62.96     32.17 o 
  -4   8  11       39.75       64.41     34.00 o 
  -3   8  11      110.53       41.54     23.80 o 
  -2   8  11       51.88      107.12     25.55 o 
  -1   8  11      158.61      133.33     28.86 o 
   0   8  11      187.98      189.66     41.69 o 
   1   8  11        2.57      -12.35     24.15 o 
   2   8  11       13.52       49.49     26.50 o 
   3   8  11      147.02       48.99     26.80 o 
   4   8  11      305.98      392.55     42.63 o 
   5   8  11        1.99        8.81     36.75 o 
   6   8  11        1.53       -5.60     39.77 o 
   7   8  11        0.56      -18.03     41.98 o 
 -11   9  11       29.22       -1.87     40.15 o 
 -10   9  11        8.23       -4.68     36.79 o 
  -9   9  11       26.00        6.31     36.24 o 
  -8   9  11        4.93       19.65     32.74 o 
  -7   9  11       67.80       64.22     34.65 o 
  -6   9  11       14.27       -6.70     33.71 o 
  -5   9  11       30.29       52.76     59.99 o 
  -4   9  11      274.53      260.46     41.99 o 
  -3   9  11      112.01       88.34     37.79 o 
  -2   9  11        1.14       24.39     37.33 o 
  -1   9  11       13.42        1.97     38.75 o 
   0   9  11        0.07       38.17     21.60 o 
   1   9  11        7.87       13.13     31.12 o 
   2   9  11        0.09      -24.54     39.62 o 
   3   9  11        4.56        4.99     33.83 o 
   4   9  11       24.62      -12.37     37.49 o 
   5   9  11      108.48      120.46     40.76 o 
  -9  10  11       10.77      -11.53     39.56 o 
  -8  10  11        6.95        1.91     38.40 o 
  -7  10  11        0.64      -17.02     36.22 o 
  -6  10  11        1.94       -9.47     36.35 o 
  -5  10  11       25.89       61.04     52.92 o 
  -4  10  11       46.03       33.22     39.27 o 
  -3  10  11        7.92       14.66     38.77 o 
  -2  10  11       15.22        4.27     43.29 o 
  -1  10  11      105.93      145.90     48.93 o 
   0  10  11      184.04      171.79     56.06 o 
   1  10  11        1.54        1.87     40.39 o 
   2  10  11       25.38       36.73     53.90 o 
   3  10  11       44.67       67.52     45.85 o 
  -5  11  11       24.28       61.16     47.88 o 
  -4  11  11      136.12      231.33     60.26 o 
  -3  11  11       16.84       73.71     40.07 o 
  -2  11  11       45.61       74.09     39.72 o 
  -1  11  11       11.60       20.75     39.97 o 
 -17   0  12       19.11      -47.29     66.68 o 
 -16   0  12       38.56       90.78     64.45 o 
 -15   0  12      504.41      672.91     79.64 o 
 -14   0  12        0.10       47.68     52.40 o 
 -13   0  12      614.71      555.75     54.49 o 
 -12   0  12      629.01      713.34     47.76 o 
 -11   0  12      185.00      134.78     84.03 o 
 -10   0  12      493.89      428.46     38.58 o 
  -9   0  12       15.24       34.06     27.64 o 
  -8   0  12     2496.76     2679.93    111.15 o 
  -7   0  12      191.03      206.98     27.76 o 
  -6   0  12      123.51      177.59     25.68 o 
  -5   0  12     1020.39     1108.46     53.75 o 
  -4   0  12     1445.98     1555.67     97.85 o 
  -3   0  12      531.15      582.75     33.71 o 
  -2   0  12     4290.50     4011.05    145.71 o 
  -1   0  12      309.49      342.81     39.56 o 
   0   0  12       34.73       41.79     31.44 o 
   1   0  12      355.70      491.61     50.69 o 
   2   0  12     8932.67     9000.88    484.02 o 
   3   0  12       38.95       38.38     39.43 o 
   4   0  12     1333.20     1290.54     95.76 o 
   5   0  12     1881.48     2007.98    131.78 o 
   6   0  12     3242.98     3521.86    213.52 o 
   7   0  12     1093.12     1205.65    104.27 o 
   8   0  12       18.58       -7.99     66.94 o 
   9   0  12     1058.01     1483.75    126.01 o 
  10   0  12      185.10      370.18     91.04 o 
 -17   1  12        4.61       -4.49     48.72 o 
 -16   1  12      287.96      257.35     49.82 o 
 -15   1  12       46.62       50.08     50.30 o 
 -14   1  12       11.71       14.02     36.80 o 
 -13   1  12       91.86      104.91     25.31 o 
 -12   1  12       15.53       23.09     20.23 o 
 -11   1  12      368.12      415.92     26.27 o 
 -10   1  12        1.42        2.88     16.58 o 
  -9   1  12      824.98      731.49     38.22 o 
  -8   1  12       92.95      106.19     17.77 o 
  -7   1  12       41.95      124.41     14.00 o 
  -6   1  12     1288.50     1215.85     47.32 o 
  -5   1  12        0.48        9.40     18.54 o 
  -4   1  12      483.63      444.69     21.27 o 
  -3   1  12       46.46       66.46     13.06 o 
  -2   1  12      801.44      780.64     40.74 o 
  -1   1  12     3029.80     2829.56    115.32 o 
   0   1  12      934.81      830.19     45.06 o 
   1   1  12     1205.15     1179.32     58.02 o 
   2   1  12      979.52      944.46     51.17 o 
   3   1  12      462.65      406.11     46.04 o 
   4   1  12       78.71       86.67     35.70 o 
   5   1  12        8.12        7.66     38.05 o 
   6   1  12      933.11     1084.89     68.51 o 
   7   1  12      362.72      387.92     59.08 o 
   8   1  12       50.20       31.90     46.58 o 
   9   1  12      203.25      324.64     49.33 o 
  10   1  12      414.34      529.09     54.61 o 
 -17   2  12       21.39       38.44     49.24 o 
 -16   2  12       26.73       73.63     43.03 o 
 -15   2  12        6.89       19.19     40.52 o 
 -14   2  12      100.86       61.84     28.16 o 
 -13   2  12      454.32      447.66     34.88 o 
 -12   2  12      134.57      140.04     27.04 o 
 -11   2  12       46.26       20.79     22.64 o 
 -10   2  12        0.99        7.27     21.55 o 
  -9   2  12     1610.44     1579.74     86.73 o 
  -8   2  12      896.36     1022.78     35.19 o 
  -7   2  12       89.54       96.87     15.27 o 
  -6   2  12       92.53       81.97     19.88 o 
  -5   2  12     5934.93     6038.40    189.45 o 
  -4   2  12       76.00      114.47     15.50 o 
  -3   2  12      480.33      456.32     19.29 o 
  -2   2  12      477.55      501.79     22.97 o 
  -1   2  12     8005.22     7590.92    235.91 o 
   0   2  12       83.30       80.42     23.84 o 
   1   2  12      182.68      165.35     25.42 o 
   2   2  12     1930.36     1765.11     79.19 o 
   3   2  12     2606.56     2402.78    103.04 o 
   4   2  12       66.87       39.77     34.23 o 
   5   2  12      505.45      548.72     59.93 o 
   6   2  12       67.23       96.26     89.53 o 
   7   2  12      468.11      542.96     44.45 o 
   8   2  12       25.64      -11.20     36.49 o 
   9   2  12      397.25      501.16     53.41 o 
  10   2  12        1.23      -14.25     44.13 o 
 -17   3  12        3.20        6.24     49.02 o 
 -16   3  12       21.23       74.29     45.75 o 
 -15   3  12       11.33       27.05     32.76 o 
 -14   3  12       78.02       96.34     30.17 o 
 -13   3  12       77.44       52.10     27.44 o 
 -12   3  12        6.11        9.42     25.00 o 
 -11   3  12        9.84       24.50     33.31 o 
 -10   3  12        3.61      -20.47     16.75 o 
  -9   3  12      110.01       76.24     16.57 o 
  -8   3  12      363.23      438.60     26.78 o 
  -7   3  12      383.90      533.32     30.23 o 
  -6   3  12      421.16      324.90     24.11 o 
  -5   3  12       86.43       37.66     15.30 o 
  -4   3  12      987.12     1080.85     36.22 o 
  -3   3  12      541.85      673.70     23.50 o 
  -2   3  12      645.06      613.31     25.32 o 
  -1   3  12      191.38      198.83     21.65 o 
   0   3  12     1231.83     1204.52     47.84 o 
   1   3  12       98.39       81.03     47.35 o 
   2   3  12        1.21       18.00     33.01 o 
   3   3  12      787.44      680.91     45.08 o 
   4   3  12     1661.23     1311.28     69.46 o 
   5   3  12      950.90     1044.33     63.99 o 
   6   3  12      543.45      543.15     42.92 o 
   7   3  12      380.49      305.98     57.34 o 
   8   3  12        0.85      -35.52     37.34 o 
   9   3  12      193.20      139.16     42.99 o 
  10   3  12       65.80       96.08     45.72 o 
 -16   4  12       16.23      -13.89     36.52 o 
 -15   4  12       58.62       69.17     33.32 o 
 -14   4  12       19.72      -17.41     50.17 o 
 -13   4  12       47.97       42.98     27.97 o 
 -12   4  12       59.46       78.65     25.30 o 
 -11   4  12       43.31      113.54     19.71 o 
 -10   4  12        6.90       23.15     22.85 o 
  -9   4  12      537.26      504.60     26.53 o 
  -8   4  12      186.77      210.83     19.22 o 
  -7   4  12       13.18       27.47     20.66 o 
  -6   4  12     1677.43     1559.12    203.10 o 
  -5   4  12      805.16      723.64     28.71 o 
  -4   4  12      261.34      307.55     19.88 o 
  -3   4  12      286.77      284.48     19.64 o 
  -2   4  12     1288.83     1294.69     41.59 o 
  -1   4  12      275.06      284.23     24.04 o 
   0   4  12      149.20      137.64     24.88 o 
   1   4  12      110.11       85.74     21.64 o 
   2   4  12      103.75      129.21     29.41 o 
   3   4  12      273.69      311.40     34.58 o 
   4   4  12      264.38      237.17     34.10 o 
   5   4  12      637.14      587.85     59.12 o 
   6   4  12      333.46      317.90     38.00 o 
   7   4  12      106.73      180.30     38.73 o 
   8   4  12      114.97       70.67     37.79 o 
   9   4  12       62.22       16.99     40.17 o 
 -16   5  12        5.17      -13.33     35.71 o 
 -15   5  12        4.23      -11.53     35.42 o 
 -14   5  12       11.66       34.84     31.42 o 
 -13   5  12      145.94      163.93     31.78 o 
 -12   5  12      108.52      117.54     22.76 o 
 -11   5  12        1.06       -9.86     20.09 o 
 -10   5  12       43.49       29.49     18.61 o 
  -9   5  12      716.10      852.39     42.50 o 
  -8   5  12      330.46      262.54     21.92 o 
  -7   5  12       53.32       66.69     20.54 o 
  -6   5  12      299.40      386.95     22.16 o 
  -5   5  12       48.80       66.39     16.37 o 
  -4   5  12        2.84        1.59     21.34 o 
  -3   5  12       64.64       32.89     16.17 o 
  -2   5  12      499.13      593.99     23.97 o 
  -1   5  12       16.37       -2.31     18.41 o 
   0   5  12      106.61       74.99     19.02 o 
   1   5  12       51.30       73.00     22.18 o 
   2   5  12       20.41       21.36     20.81 o 
   3   5  12      334.72      322.56     32.32 o 
   4   5  12        0.61        9.19     30.03 o 
   5   5  12       10.66        3.34     32.48 o 
   6   5  12      156.73       73.33     34.96 o 
   7   5  12       11.54       55.04     50.22 o 
   8   5  12       45.12       52.48     52.98 o 
   9   5  12       30.85       20.63     57.38 o 
 -15   6  12        1.56      -56.32     66.22 o 
 -14   6  12       40.79       35.67     45.19 o 
 -13   6  12       21.02       20.30     23.20 o 
 -12   6  12       12.54       42.62     22.98 o 
 -11   6  12        0.24       16.89     20.27 o 
 -10   6  12        7.63       14.78     20.73 o 
  -9   6  12      151.36      160.48     21.09 o 
  -8   6  12       12.56        7.91     18.25 o 
  -7   6  12       46.65       40.65     16.08 o 
  -6   6  12        6.53      -14.92     17.29 o 
  -5   6  12       70.47       47.70     13.44 o 
  -4   6  12      126.16      158.16     22.62 o 
  -3   6  12      331.96      390.91     32.26 o 
  -2   6  12      262.73      243.32     18.76 o 
  -1   6  12      286.46      238.35     20.38 o 
   0   6  12       17.28       34.52     17.87 o 
   1   6  12      170.87      170.35     23.90 o 
   2   6  12      454.22      481.25     40.42 o 
   3   6  12      992.68     1010.49     47.93 o 
   4   6  12       12.52      -21.41     43.29 o 
   5   6  12        8.89       73.91     46.41 o 
   6   6  12       44.56       52.65     50.07 o 
   7   6  12      432.35      461.21     60.62 o 
   8   6  12      171.00      134.14     56.42 o 
 -14   7  12        0.33        6.80     30.27 o 
 -13   7  12       70.67       86.70     31.89 o 
 -12   7  12      227.27      277.09     32.19 o 
 -11   7  12       92.07       91.09     25.63 o 
 -10   7  12        9.91       -9.25     24.70 o 
  -9   7  12        9.49       15.95     23.99 o 
  -8   7  12       27.64       60.45     17.09 o 
  -7   7  12       55.83       43.83     13.68 o 
  -6   7  12       30.49        9.63     23.27 o 
  -5   7  12      349.66      367.06     30.05 o 
  -4   7  12      218.70      205.41     25.67 o 
  -3   7  12        0.57       14.92     24.90 o 
  -2   7  12       91.12      129.60     29.28 o 
  -1   7  12      528.43      532.06     42.11 o 
   0   7  12       11.27       28.59     23.35 o 
   1   7  12      286.73      335.70     28.35 o 
   2   7  12        3.61       22.98     26.39 o 
   3   7  12      695.91      698.30     40.01 o 
   4   7  12       77.68      154.40     80.42 o 
   5   7  12      394.62      429.50     50.86 o 
   6   7  12      142.07      149.69     76.04 o 
   7   7  12       20.32       34.62     60.52 o 
 -13   8  12        9.91       33.27     31.39 o 
 -12   8  12       22.94       49.96     30.60 o 
 -11   8  12       50.71       11.24     27.85 o 
 -10   8  12       66.80       88.89     27.47 o 
  -9   8  12      190.53      187.10     37.64 o 
  -8   8  12       14.77      -40.05     34.58 o 
  -7   8  12       24.69       40.59     33.46 o 
  -6   8  12      164.34      167.77     43.69 o 
  -5   8  12      329.92      376.63     54.30 o 
  -4   8  12      128.75       87.30     26.77 o 
  -3   8  12      184.52      172.73     29.37 o 
  -2   8  12        5.69        0.22     18.05 o 
  -1   8  12      176.44      214.63     31.63 o 
   0   8  12      137.25      159.39     27.12 o 
   1   8  12      173.01      176.29     40.63 o 
   2   8  12       77.33       53.27     28.67 o 
   3   8  12       41.34        5.36     30.35 o 
   4   8  12      211.86      301.94     60.73 o 
   5   8  12        0.67      -32.47     40.42 o 
   6   8  12        0.55       70.67     41.89 o 
 -11   9  12        0.82       26.48     39.35 o 
 -10   9  12        1.39      -50.25     36.75 o 
  -9   9  12      150.73      204.29     60.06 o 
  -8   9  12      238.82      259.04     56.00 o 
  -7   9  12        0.86       64.28     37.17 o 
  -6   9  12       92.49       55.72     37.79 o 
  -5   9  12        0.83        5.20     38.08 o 
  -4   9  12      506.54      558.53     52.05 o 
  -3   9  12       19.59       -0.85     71.98 o 
  -2   9  12      366.74      375.28     46.95 o 
  -1   9  12       62.65       24.38     50.96 o 
   0   9  12      135.47      219.71     46.83 o 
   1   9  12        2.47       27.17     41.02 o 
   2   9  12       87.63       99.03     31.20 o 
   3   9  12      184.72      200.34     39.86 o 
   4   9  12        1.47       35.40     39.84 o 
  -8  10  12       10.91       79.45     40.81 o 
  -7  10  12        1.47       41.45     39.69 o 
  -6  10  12       77.25       56.48     53.18 o 
  -5  10  12       79.63       65.50     53.71 o 
  -4  10  12       13.15        6.66     41.26 o 
  -3  10  12       12.05      -37.63     38.14 o 
  -2  10  12        3.91      -28.35     38.52 o 
  -1  10  12        8.72       21.42     43.79 o 
   0  10  12       44.90      -38.87     42.86 o 
   1  10  12       46.15      100.50     46.57 o 
 -17   1  13       45.06       94.28     50.31 o 
 -16   1  13       12.14       18.21     62.55 o 
 -15   1  13        1.11       47.09     41.67 o 
 -14   1  13      172.44      200.55     45.05 o 
 -13   1  13      364.77      226.49     79.47 o 
 -12   1  13       40.73       34.11     21.25 o 
 -11   1  13       72.37      115.98     21.59 o 
 -10   1  13     1182.79     1134.98     48.80 o 
  -9   1  13      101.77       81.71     24.13 o 
  -8   1  13       21.57       51.48     24.82 o 
  -7   1  13      825.68      914.99     40.99 o 
  -6   1  13     3578.58     3468.99    114.37 o 
  -5   1  13     1569.40     1490.86     56.85 o 
  -4   1  13      595.27      556.18     21.93 o 
  -3   1  13       16.87       13.96     14.82 o 
  -2   1  13     1388.10     1251.46     59.21 o 
  -1   1  13      639.31      541.27     49.91 o 
   0   1  13       60.27       59.37     54.89 o 
   1   1  13      914.17      934.59     50.38 o 
   2   1  13      837.00      755.92     46.64 o 
   3   1  13      267.47      276.78     34.91 o 
   4   1  13      688.18      604.50     47.83 o 
   5   1  13      773.37      866.39     59.58 o 
   6   1  13        2.69       39.22     42.51 o 
   7   1  13      161.85      168.83     44.67 o 
   8   1  13      129.45      157.61     68.64 o 
   9   1  13       97.94      105.34     42.21 o 
 -17   2  13        0.74        0.29     44.46 o 
 -16   2  13        0.85       18.03     44.12 o 
 -15   2  13       25.55       35.39     53.18 o 
 -14   2  13      140.54      144.88     31.51 o 
 -13   2  13       74.28      106.52     28.71 o 
 -12   2  13        4.84       24.86     25.34 o 
 -11   2  13        8.22        7.25     23.82 o 
 -10   2  13       34.29       46.41     22.12 o 
  -9   2  13      203.30      240.07     26.14 o 
  -8   2  13       35.46       -4.50     15.04 o 
  -7   2  13     2016.52     1970.94     76.84 o 
  -6   2  13      519.91      554.58     31.47 o 
  -5   2  13      499.32      468.61     27.13 o 
  -4   2  13      413.01      384.25     25.93 o 
  -3   2  13     1441.17     1485.30     40.72 o 
  -2   2  13     1822.66     1777.98     53.53 o 
  -1   2  13       21.99       41.44     24.45 o 
   0   2  13      333.79      347.30     35.04 o 
   1   2  13       68.75      123.62     26.66 o 
   2   2  13     1825.94     1458.83     70.74 o 
   3   2  13     1377.38     1400.97     88.94 o 
   4   2  13       47.83       98.22     40.02 o 
   5   2  13      372.15      464.10     50.04 o 
   6   2  13      253.36      256.59     79.51 o 
   7   2  13      157.12      127.33     46.81 o 
   8   2  13       30.11      105.89     38.66 o 
   9   2  13       49.52       37.16     42.90 o 
 -16   3  13        0.94      -17.08     78.99 o 
 -15   3  13       14.27       51.12     33.42 o 
 -14   3  13      173.12      186.61     33.89 o 
 -13   3  13      396.59      428.09     35.29 o 
 -12   3  13        0.01      -25.26     24.85 o 
 -11   3  13      154.91      197.86     27.57 o 
 -10   3  13       62.00      100.37     25.21 o 
  -9   3  13     2486.29     2530.67     74.09 o 
  -8   3  13      107.86      100.81     21.93 o 
  -7   3  13        2.50      -30.56     20.37 o 
  -6   3  13       17.13       15.75     20.63 o 
  -5   3  13     1738.60     1745.67     55.79 o 
  -4   3  13     1133.81     1127.92     44.51 o 
  -3   3  13       75.35       57.32     16.59 o 
  -2   3  13      256.66      253.85     19.86 o 
  -1   3  13       70.05       61.08     20.48 o 
   0   3  13      428.31      361.80     32.51 o 
   1   3  13      779.54      821.94     47.81 o 
   2   3  13       11.87       24.15     28.94 o 
   3   3  13       18.97       30.67     30.42 o 
   4   3  13       74.26      137.41     40.94 o 
   5   3  13      157.95      184.15     40.86 o 
   6   3  13       97.75       92.67     35.60 o 
   7   3  13       88.76       81.59     39.57 o 
   8   3  13      360.08      557.98     49.71 o 
   9   3  13       92.10       94.92     42.68 o 
 -16   4  13       37.79      -26.10     36.07 o 
 -15   4  13        3.00       -0.18     48.71 o 
 -14   4  13       13.32       42.27     30.68 o 
 -13   4  13       62.93       37.03     29.15 o 
 -12   4  13      101.15      166.21     28.51 o 
 -11   4  13       24.55       15.51     24.92 o 
 -10   4  13      591.68      602.89     28.73 o 
  -9   4  13      203.15      180.24     20.31 o 
  -8   4  13      226.09      317.68     22.49 o 
  -7   4  13      432.30      382.76     27.86 o 
  -6   4  13      327.84      300.14     25.05 o 
  -5   4  13      800.52      897.35     34.00 o 
  -4   4  13      258.44      165.87     21.72 o 
  -3   4  13       23.46       13.31     17.58 o 
  -2   4  13      432.34      466.18     23.88 o 
  -1   4  13      438.17      510.38     40.27 o 
   0   4  13      677.76      609.43     33.87 o 
   1   4  13      163.22      163.37     24.70 o 
   2   4  13      396.14      479.95     41.79 o 
   3   4  13      537.76      476.10     42.56 o 
   4   4  13     1268.89     1158.36     65.67 o 
   5   4  13     1499.68     1721.96     78.65 o 
   6   4  13       57.09      -53.66     35.77 o 
   7   4  13      108.32       59.82     37.26 o 
   8   4  13       49.12       94.26     56.74 o 
 -15   5  13        9.07      -31.62     32.80 o 
 -14   5  13        0.01      -22.80     30.30 o 
 -13   5  13        0.71        0.95     29.31 o 
 -12   5  13        3.47       46.13     27.44 o 
 -11   5  13        1.13      -11.35     23.44 o 
 -10   5  13      265.38      306.43     24.27 o 
  -9   5  13      132.90       78.44     19.16 o 
  -8   5  13       16.35       13.82     18.77 o 
  -7   5  13       35.59       28.70     18.39 o 
  -6   5  13     2250.93     2240.35     66.05 o 
  -5   5  13      448.54      431.67     30.91 o 
  -4   5  13      167.35      174.13     28.81 o 
  -3   5  13      280.48      282.24     21.76 o 
  -2   5  13     1024.32     1011.39     35.96 o 
  -1   5  13      471.01      585.42     33.13 o 
   0   5  13        0.51       17.80     22.61 o 
   1   5  13     1586.21     1585.70     61.33 o 
   2   5  13        3.51       -3.38     26.31 o 
   3   5  13      933.33      954.13     94.92 o 
   4   5  13      367.97      452.00     40.38 o 
   5   5  13      315.89      329.46     38.67 o 
   6   5  13      143.15      161.44     53.38 o 
   7   5  13      103.89       62.67     54.42 o 
   8   5  13       74.29       63.10     57.04 o 
 -15   6  13        6.36      -16.75     48.14 o 
 -14   6  13       10.14       27.12     32.83 o 
 -13   6  13       32.16       83.85     30.57 o 
 -12   6  13        9.76       52.82     23.10 o 
 -11   6  13       14.59       10.16     20.39 o 
 -10   6  13       60.16       35.32     20.76 o 
  -9   6  13       84.11      156.79     22.63 o 
  -8   6  13        0.96       12.27     16.61 o 
  -7   6  13       50.94       30.87     19.09 o 
  -6   6  13        3.86      -10.41     18.17 o 
  -5   6  13       50.11       86.05     20.13 o 
  -4   6  13       81.76      116.33     19.43 o 
  -3   6  13     1496.35     1237.20     41.46 o 
  -2   6  13      979.71     1132.18     48.15 o 
  -1   6  13      233.44      285.99     25.32 o 
   0   6  13       98.50       57.10     21.05 o 
   1   6  13      382.41      314.10     33.96 o 
   2   6  13     1297.68     1508.13     66.20 o 
   3   6  13       16.99      -29.99     46.80 o 
   4   6  13       10.04       96.33     92.68 o 
   5   6  13        4.61      -28.19     45.12 o 
   6   6  13      477.00      609.50     66.00 o 
   7   6  13      122.38      155.13     57.73 o 
 -14   7  13        6.97      -41.71     42.78 o 
 -13   7  13      111.50      167.75     33.34 o 
 -12   7  13       29.75       -0.87     29.19 o 
 -11   7  13        6.15        3.09     28.15 o 
 -10   7  13        0.32        2.07     26.38 o 
  -9   7  13       47.42       35.03     20.81 o 
  -8   7  13        0.21        6.58     13.45 o 
  -7   7  13      132.33       93.32     15.48 o 
  -6   7  13      310.46      313.24     25.54 o 
  -5   7  13        4.07       10.08     21.77 o 
  -4   7  13       17.70       19.65     27.68 o 
  -3   7  13      103.28      130.68     28.25 o 
  -2   7  13       27.88       51.70     27.51 o 
  -1   7  13       52.25       90.75     29.62 o 
   0   7  13       89.89       81.16     30.90 o 
   1   7  13      179.44      105.20     32.82 o 
   2   7  13       12.94       43.89     29.61 o 
   3   7  13       11.99       28.13     30.93 o 
   4   7  13       99.91       67.40     49.34 o 
   5   7  13       36.33       27.77     49.21 o 
   6   7  13       76.15        1.11     55.61 o 
 -12   8  13       33.28       25.42     34.92 o 
 -11   8  13       26.48       13.26     28.70 o 
 -10   8  13       20.60      -26.98     38.11 o 
  -9   8  13       14.72       62.77     36.13 o 
  -8   8  13       23.33       24.41     36.63 o 
  -7   8  13       32.72       74.32     34.88 o 
  -6   8  13       25.52       72.40     39.37 o 
  -5   8  13        0.45      -24.91     53.58 o 
  -4   8  13      160.48      167.23     69.91 o 
  -3   8  13       17.45       28.70     44.83 o 
  -2   8  13       92.64       97.11     30.31 o 
  -1   8  13       14.63       49.57     28.99 o 
   0   8  13        0.30        0.97     29.63 o 
   1   8  13      233.60      228.43     36.70 o 
   2   8  13       52.25       30.17     31.87 o 
   3   8  13       30.44        1.80     37.04 o 
   4   8  13        9.32       25.57     51.65 o 
   5   8  13       76.45      147.16     44.31 o 
 -10   9  13       31.55       40.39     44.93 o 
  -9   9  13       33.97       -9.08     38.74 o 
  -8   9  13        1.19       11.77     40.04 o 
  -7   9  13       19.64      -23.13     35.97 o 
  -6   9  13       59.80      141.86     56.20 o 
  -5   9  13        4.66       23.63     45.32 o 
  -4   9  13        7.34       53.92     39.94 o 
  -3   9  13       25.31       38.40     42.37 o 
  -2   9  13       30.12       47.11     41.16 o 
  -1   9  13       38.03      -17.26     43.65 o 
   0   9  13        1.52      -49.69     47.88 o 
   1   9  13       20.02        2.98     47.30 o 
   2   9  13        0.37       -6.26     51.59 o 
   3   9  13        1.24       12.74     41.89 o 
  -7  10  13        2.63       36.34     40.02 o 
  -6  10  13       48.88       64.62     39.95 o 
  -5  10  13        2.18        4.58     54.36 o 
  -4  10  13       16.00       46.14     41.22 o 
  -3  10  13        0.20      -19.49     40.85 o 
  -2  10  13        5.18      -33.77     45.89 o 
  -1  10  13       10.19      -13.54     45.24 o 
   0  10  13       41.64       95.51     47.42 o 
 -17   0  14       48.01        1.57     58.82 o 
 -16   0  14        4.31      -27.25     61.83 o 
 -15   0  14       15.51       50.30     58.82 o 
 -14   0  14      155.35      197.14     59.08 o 
 -13   0  14      125.73      140.88     36.59 o 
 -12   0  14        0.49        4.85     35.56 o 
 -11   0  14        7.18       12.93     31.20 o 
 -10   0  14     1852.37     2111.45    160.86 o 
  -9   0  14     1571.59     1490.32     72.66 o 
  -8   0  14       71.21       60.95     27.22 o 
  -7   0  14     1704.29     1846.60     83.64 o 
  -6   0  14        8.37       29.74     33.67 o 
  -4   0  14      996.92      901.08     46.08 o 
  -3   0  14     2525.19     2416.42     95.11 o 
  -2   0  14       23.57       13.62     35.89 o 
  -1   0  14      481.10      413.54     46.37 o 
   0   0  14     2290.47     2079.77    127.46 o 
   1   0  14      364.37      392.06     51.74 o 
   2   0  14        7.73       22.01     41.92 o 
   3   0  14      591.33      701.99     69.30 o 
   4   0  14       64.22       72.70     52.27 o 
   5   0  14      335.36      343.20     66.54 o 
   6   0  14       66.35       17.42     64.32 o 
   7   0  14      779.65      865.60     95.36 o 
   8   0  14        8.48       64.19     74.80 o 
   9   0  14       30.17      140.69     80.95 o 
 -17   1  14       11.08      -18.90     48.28 o 
 -16   1  14        1.59      -38.92     43.67 o 
 -15   1  14       21.45      -51.58     65.63 o 
 -14   1  14        5.37       20.81     43.07 o 
 -13   1  14       85.03      124.88     30.56 o 
 -12   1  14       60.49       28.55     23.45 o 
 -11   1  14      291.01      199.23     29.07 o 
 -10   1  14      401.58      428.25     44.87 o 
  -9   1  14        1.42       -3.02     23.60 o 
  -8   1  14      439.09      402.99     30.04 o 
  -7   1  14       28.34       74.35     23.40 o 
  -6   1  14      324.05      392.09     28.78 o 
  -5   1  14      153.44      237.86     19.72 o 
  -4   1  14      978.75      909.80     29.56 o 
  -3   1  14      814.25      777.89     40.67 o 
  -2   1  14      907.22      858.28     62.81 o 
  -1   1  14     1319.12     1201.75     68.44 o 
   0   1  14      151.67      212.07     50.50 o 
   1   1  14      775.28      719.10     46.22 o 
   2   1  14      413.39      327.92     35.96 o 
   3   1  14      731.54      599.86     45.67 o 
   4   1  14     1408.75     1480.51     77.40 o 
   5   1  14      575.65      522.05     82.72 o 
   6   1  14       93.41      153.17     47.16 o 
   7   1  14      208.41      251.82     51.61 o 
   8   1  14      327.62      317.10    103.94 o 
   9   1  14       12.26       18.36     44.57 o 
 -17   2  14      153.07      231.89     49.77 o 
 -16   2  14        7.07      -34.69     44.36 o 
 -15   2  14        0.11        1.74     40.14 o 
 -14   2  14       12.33      -14.54     30.32 o 
 -13   2  14      210.16      344.68     33.93 o 
 -12   2  14        0.26        6.33     26.52 o 
 -11   2  14       17.62        4.14     23.55 o 
 -10   2  14       29.29       29.86     24.52 o 
  -9   2  14      227.31      301.96     37.42 o 
  -8   2  14       80.67       79.16     24.13 o 
  -7   2  14       55.83       42.50     23.69 o 
  -6   2  14       16.56       43.70     22.59 o 
  -5   2  14      197.44      189.89     19.92 o 
  -4   2  14      653.13      576.75     23.48 o 
  -3   2  14      193.49      166.67     16.21 o 
  -2   2  14       25.84       11.13     18.92 o 
  -1   2  14      333.29      279.68     31.33 o 
   0   2  14     1977.10     1819.47    153.00 o 
   1   2  14       17.64       45.81     29.17 o 
   2   2  14      961.17      866.31     52.05 o 
   3   2  14     1344.18     1421.66     72.67 o 
   4   2  14     1000.50     1063.30     63.94 o 
   5   2  14      484.91      479.61     55.15 o 
   6   2  14       14.65      -21.40     90.12 o 
   7   2  14      577.67      569.74     59.85 o 
   8   2  14      274.31      284.87     45.20 o 
 -16   3  14        2.67      -36.06     46.77 o 
 -15   3  14        3.48        2.06     32.26 o 
 -14   3  14       51.31       60.93     30.29 o 
 -13   3  14       17.67       30.41     28.14 o 
 -12   3  14        2.67        3.91     39.87 o 
 -11   3  14        5.33       -6.74     25.58 o 
 -10   3  14       63.22       65.64     25.51 o 
  -9   3  14      299.44      413.90     31.71 o 
  -8   3  14      205.52      132.71     19.77 o 
  -7   3  14        0.05       17.51     22.72 o 
  -6   3  14      224.93      272.44     21.61 o 
  -5   3  14      150.40       56.13     18.77 o 
  -4   3  14       80.30       33.26     15.22 o 
  -3   3  14      500.69      603.14     27.92 o 
  -2   3  14       22.15       11.66     17.63 o 
  -1   3  14       42.72       -9.76     20.11 o 
   0   3  14        0.10      -22.65     37.53 o 
   1   3  14      691.43      616.61     43.84 o 
   2   3  14      115.22       99.64     30.88 o 
   3   3  14        1.67       11.45     31.72 o 
   4   3  14      229.90      224.16     38.09 o 
   5   3  14      125.32       52.14     43.35 o 
   6   3  14       31.33       86.17     37.20 o 
   7   3  14        1.10      -39.30     40.88 o 
   8   3  14      130.33      137.19     44.22 o 
 -16   4  14        6.98      -34.37     34.61 o 
 -15   4  14        2.06       -5.08     33.47 o 
 -14   4  14      117.05       85.89     32.72 o 
 -13   4  14      120.36      106.96     46.73 o 
 -12   4  14       13.69       70.29     32.34 o 
 -11   4  14       78.99       55.30     28.12 o 
 -10   4  14      271.78      265.36     29.34 o 
  -9   4  14       45.49       11.38     18.03 o 
  -8   4  14        9.39       31.02     19.00 o 
  -7   4  14      194.66      223.27     33.63 o 
  -6   4  14      702.89      691.62     30.22 o 
  -5   4  14      451.04      416.56     24.42 o 
  -4   4  14       45.82       22.34     17.61 o 
  -3   4  14      651.76      597.53     28.12 o 
  -2   4  14       14.09       20.76     22.41 o 
  -1   4  14        3.49       27.70     22.30 o 
   0   4  14        2.13       -8.39     22.25 o 
   1   4  14     1640.61     1405.71     78.46 o 
   2   4  14       48.14       28.56     31.62 o 
   3   4  14       45.80       99.50     54.03 o 
   4   4  14       17.34      -33.90     64.06 o 
   5   4  14      397.53      372.22     55.53 o 
   6   4  14        1.98      -19.90     39.21 o 
   7   4  14       68.75      110.16     43.31 o 
   8   4  14       55.04      154.23     53.03 o 
 -15   5  14       70.10       25.81     48.60 o 
 -14   5  14       84.79       68.45     32.86 o 
 -13   5  14       28.12       37.65     32.52 o 
 -12   5  14       41.55       18.10     28.78 o 
 -11   5  14        3.31      -12.10     26.67 o 
 -10   5  14       13.45       -5.01     20.22 o 
  -9   5  14       19.00       45.60     20.13 o 
  -8   5  14       18.49       38.38     23.03 o 
  -7   5  14       22.26       23.13     19.07 o 
  -6   5  14        0.79        0.67     18.28 o 
  -5   5  14       77.32       88.71     23.29 o 
  -4   5  14       44.73       77.43     19.19 o 
  -3   5  14      482.29      363.59     23.22 o 
  -2   5  14      369.09      411.02     30.75 o 
  -1   5  14       56.75       72.63     24.51 o 
   0   5  14       67.84      119.41     25.91 o 
   1   5  14      260.23      238.96     39.76 o 
   2   5  14      541.36      587.85     79.91 o 
   3   5  14       18.18       10.40     42.74 o 
   4   5  14       10.83       35.04     31.54 o 
   5   5  14       59.10       53.01     37.63 o 
   6   5  14      249.68      333.48     60.23 o 
   7   5  14        4.50       32.86     57.18 o 
 -14   6  14       22.63       11.83     32.65 o 
 -13   6  14      124.02      146.44     32.33 o 
 -12   6  14        8.63       16.36     29.32 o 
 -11   6  14       18.73       29.80     22.04 o 
 -10   6  14       17.21       51.99     22.35 o 
  -9   6  14       21.43       35.27     25.41 o 
  -8   6  14       14.02       25.18     17.62 o 
  -7   6  14       57.69       90.76     25.15 o 
  -6   6  14       34.14       18.02     20.58 o 
  -5   6  14       61.66       91.55     23.69 o 
  -4   6  14       64.68       79.46     20.90 o 
  -3   6  14      147.13      162.16     21.77 o 
  -2   6  14        5.03        5.61     24.11 o 
  -1   6  14      389.70      435.05     34.22 o 
   0   6  14        5.15       17.45     30.37 o 
   1   6  14       35.76       61.58     32.04 o 
   2   6  14      237.95      275.17     37.23 o 
   3   6  14        3.47       19.49     46.87 o 
   4   6  14       12.97        8.00     49.14 o 
   5   6  14        9.23      -16.08     52.14 o 
   6   6  14       86.82      -15.45     55.76 o 
 -13   7  14       14.02       10.07     81.87 o 
 -12   7  14       19.66       20.06     29.61 o 
 -11   7  14      424.97      608.30     40.44 o 
 -10   7  14      226.63      187.77     21.24 o 
  -9   7  14       25.40       33.06     19.66 o 
  -8   7  14      103.31      142.22     20.02 o 
  -7   7  14      174.27      206.98     37.40 o 
  -6   7  14      572.00      643.44     42.61 o 
  -5   7  14        1.18      -19.05     30.03 o 
  -4   7  14      293.37      338.04     34.67 o 
  -3   7  14        4.39       17.76     54.95 o 
  -2   7  14      396.99      432.71     38.17 o 
  -1   7  14      218.93      279.16     36.44 o 
   0   7  14       29.12       21.85     30.57 o 
   1   7  14       57.10        5.43     33.70 o 
   2   7  14       48.60       -7.44     34.76 o 
   3   7  14      249.29      287.34     54.47 o 
   4   7  14      131.96      138.27     53.63 o 
   5   7  14       15.68       56.88    113.90 o 
 -12   8  14       21.25       27.06     32.47 o 
 -11   8  14        5.52      -24.65     39.78 o 
 -10   8  14        0.71       52.41     37.27 o 
  -9   8  14       13.25      -18.23     37.85 o 
  -8   8  14       90.79      122.16     37.29 o 
  -7   8  14       98.71      145.85     36.90 o 
  -6   8  14        2.58       12.66     40.00 o 
  -5   8  14        5.24       17.49     22.28 o 
  -4   8  14       79.47       26.67     29.82 o 
  -3   8  14        3.09       38.98     30.60 o 
  -2   8  14       68.68       80.34     31.61 o 
  -1   8  14       11.78       15.87     30.81 o 
   0   8  14      388.10      369.22     41.32 o 
   1   8  14      130.33      108.02     36.80 o 
   2   8  14       43.06       42.20     38.81 o 
   3   8  14        0.92      -79.87     66.48 o 
  -9   9  14        6.71      -30.07     40.27 o 
  -8   9  14        1.74      -21.94     37.30 o 
  -7   9  14       18.25       68.07     39.55 o 
  -6   9  14        8.17        5.63     53.18 o 
  -5   9  14        5.84        7.80     38.16 o 
  -4   9  14       84.31      136.48     46.30 o 
  -3   9  14      151.54      163.20     47.39 o 
  -2   9  14       10.67       -1.87     44.47 o 
  -1   9  14        1.60      -42.89     80.56 o 
   0   9  14       44.02       85.45     46.67 o 
   1   9  14      268.98      311.53     56.65 o 
 -16   1  15       23.19      -14.57     45.52 o 
 -15   1  15        0.09       26.62     42.26 o 
 -14   1  15      100.02      130.03     39.91 o 
 -13   1  15       21.25       28.27     30.44 o 
 -12   1  15      109.67       86.61     30.33 o 
 -11   1  15      102.08      137.16     27.69 o 
 -10   1  15        2.57        4.36     25.70 o 
  -9   1  15       44.63       72.19     24.63 o 
  -8   1  15     1639.67     1565.84     62.23 o 
  -7   1  15     2363.58     2437.63     86.74 o 
  -6   1  15      294.83      343.47     49.97 o 
  -5   1  15        5.17      -13.25     15.45 o 
  -4   1  15      426.66      440.80     24.12 o 
  -3   1  15      307.38      286.10     21.52 o 
  -2   1  15       21.95       36.28     28.95 o 
  -1   1  15      129.90      122.49     30.61 o 
   0   1  15      809.22      671.70     45.45 o 
   1   1  15      140.12       77.94     42.18 o 
   2   1  15      353.22      250.78     36.53 o 
   3   1  15       37.00       57.26     52.59 o 
   4   1  15      164.82      168.22     41.40 o 
   5   1  15       56.62       71.90     44.21 o 
   6   1  15        3.80       14.24     49.42 o 
   7   1  15        5.47       39.77     49.07 o 
   8   1  15      239.95      316.84     59.51 o 
 -16   2  15        0.27       11.64     44.72 o 
 -15   2  15       22.02       35.51     34.37 o 
 -14   2  15       92.69      146.07     32.92 o 
 -13   2  15        8.97      -12.25     28.30 o 
 -12   2  15      122.92      138.77     30.53 o 
 -11   2  15        5.06        4.74     26.74 o 
 -10   2  15       10.94       39.28     26.44 o 
  -9   2  15      208.25      232.48     29.33 o 
  -8   2  15      252.29      250.21     27.86 o 
  -7   2  15        6.40       25.92     24.24 o 
  -6   2  15       10.90      -13.74     17.73 o 
  -5   2  15       36.68       75.38     43.09 o 
  -4   2  15      257.00      266.57     19.35 o 
  -3   2  15       20.52       30.11     19.00 o 
  -2   2  15      355.45      377.45     36.96 o 
  -1   2  15      165.08      151.36     30.47 o 
   0   2  15       21.90       34.28     41.98 o 
   1   2  15      268.97      261.53     44.28 o 
   2   2  15       87.53       36.45     31.82 o 
   3   2  15     1208.47     1158.22     65.93 o 
   4   2  15       25.19       68.43     65.30 o 
   5   2  15       88.66       70.55     43.82 o 
   6   2  15       31.03       30.58     47.32 o 
   7   2  15      250.65      260.15     53.52 o 
 -16   3  15        7.72      -24.84     41.66 o 
 -15   3  15       12.81       -4.63     34.01 o 
 -14   3  15       72.68       17.27     34.52 o 
 -13   3  15       20.75       36.70     30.34 o 
 -12   3  15      270.15      258.22     31.39 o 
 -11   3  15      102.71      125.24     33.19 o 
 -10   3  15       35.36       26.45     30.78 o 
  -9   3  15      126.81      158.49     26.68 o 
  -8   3  15      689.01      719.15     38.10 o 
  -7   3  15      436.22      467.75     40.63 o 
  -6   3  15       80.55      117.61     25.83 o 
  -5   3  15        6.31        9.77     22.84 o 
  -4   3  15     2330.78     2328.97     69.15 o 
  -3   3  15      729.90      744.58     39.93 o 
  -2   3  15       46.99       38.36     24.06 o 
  -1   3  15      526.50      597.51     42.67 o 
   0   3  15      685.90      697.31     58.55 o 
   1   3  15     1158.17     1127.52     61.30 o 
   2   3  15       20.25       24.15     31.36 o 
   3   3  15      203.79      212.85     39.23 o 
   4   3  15        8.52        8.45     38.70 o 
   5   3  15      602.13      611.23     56.30 o 
   6   3  15      254.72      249.13     44.23 o 
   7   3  15        0.04      -37.54     41.24 o 
 -15   4  15       76.08      124.02     35.85 o 
 -14   4  15       76.06       72.89     32.22 o 
 -13   4  15        9.93       40.08     31.82 o 
 -12   4  15      184.29      186.01     31.20 o 
 -11   4  15      131.04      205.45     31.23 o 
 -10   4  15       29.05       -2.33     28.43 o 
  -9   4  15       37.15       51.00     27.36 o 
  -8   4  15      216.47      247.21     22.88 o 
  -7   4  15      544.72      621.94     34.92 o 
  -6   4  15        9.33       26.65     20.23 o 
  -5   4  15      605.27      610.69     34.94 o 
  -4   4  15      466.64      544.32     35.13 o 
  -3   4  15      437.30      503.93     27.63 o 
  -2   4  15      980.64      820.56     41.26 o 
  -1   4  15       70.36       51.17     24.75 o 
   0   4  15     1057.49     1210.68    129.62 o 
   1   4  15       68.20       34.06     31.59 o 
   2   4  15       33.43       29.57     87.18 o 
   3   4  15       18.65       69.33     36.19 o 
   4   4  15      431.63      460.57     48.77 o 
   5   4  15       54.36       68.80     40.15 o 
   6   4  15        7.32      -48.06     38.80 o 
   7   4  15      227.19      232.57     46.60 o 
 -15   5  15      104.82       76.77     36.09 o 
 -14   5  15        9.00      -16.66     38.90 o 
 -13   5  15       92.16       94.33     32.67 o 
 -12   5  15        3.42       -6.86     29.09 o 
 -11   5  15       84.78      134.79     29.45 o 
 -10   5  15        1.33      -38.48     40.04 o 
  -9   5  15       40.02       48.33     20.65 o 
  -8   5  15      261.58      252.31     20.67 o 
  -7   5  15        1.39      -21.57     27.34 o 
  -6   5  15      111.75      173.66     25.49 o 
  -5   5  15      293.08      250.20     23.72 o 
  -4   5  15        7.22        0.44     21.06 o 
  -3   5  15       48.37       55.95     21.77 o 
  -2   5  15       40.47       84.95     25.47 o 
  -1   5  15      717.25      682.30     55.52 o 
   0   5  15      390.58      427.87     34.17 o 
   1   5  15       58.90      144.61     35.04 o 
   2   5  15      351.84      334.29     41.09 o 
   3   5  15      200.58      227.37     36.84 o 
   4   5  15      478.05      571.26     47.18 o 
   5   5  15        6.21       51.21     49.60 o 
   6   5  15      187.58      216.48     60.42 o 
 -14   6  15      111.63       82.51     35.61 o 
 -13   6  15        1.05        8.13     33.07 o 
 -12   6  15        3.27      -14.65     28.99 o 
 -11   6  15       46.95       70.45     36.22 o 
 -10   6  15      253.54      351.63     27.88 o 
  -9   6  15       38.20       -5.45     20.34 o 
  -8   6  15       17.73       11.22     18.93 o 
  -7   6  15        8.87       12.53     20.93 o 
  -6   6  15      138.62      166.41     28.21 o 
  -5   6  15      116.12      105.93     21.94 o 
  -4   6  15       95.64      126.63     23.01 o 
  -3   6  15        2.55       16.10     20.41 o 
  -2   6  15        2.06       29.33     29.02 o 
  -1   6  15        4.38       34.65     26.23 o 
   0   6  15      148.32      181.40     43.26 o 
   1   6  15      113.71       91.66     35.55 o 
   2   6  15      393.57      330.16     53.83 o 
   3   6  15      427.44      495.69     60.84 o 
   4   6  15       41.37      134.71     55.44 o 
   5   6  15       84.47       52.68     56.65 o 
 -12   7  15        3.22       22.15     37.31 o 
 -11   7  15        6.98       26.20     28.97 o 
 -10   7  15        1.04        3.33     22.59 o 
  -9   7  15        3.68        9.06     19.46 o 
  -8   7  15      139.36      125.22     21.48 o 
  -7   7  15       13.82      -11.85     24.57 o 
  -6   7  15       19.86       29.16     24.48 o 
  -5   7  15      113.17       48.76     43.88 o 
  -4   7  15      101.29      114.87     33.43 o 
  -3   7  15      140.46      123.67     38.32 o 
  -2   7  15       33.13       49.11     32.61 o 
  -1   7  15      351.69      339.13     37.68 o 
   0   7  15       32.44       10.32     33.01 o 
   1   7  15       48.89       28.08     34.73 o 
   2   7  15      105.49       87.77     35.75 o 
   3   7  15        8.49      -23.50     51.36 o 
   4   7  15        0.67      -89.50     59.67 o 
 -11   8  15      187.78      186.02     51.74 o 
 -10   8  15       93.21       98.31     37.21 o 
  -9   8  15        7.71      -18.13     91.24 o 
  -8   8  15        0.01      -25.91     35.37 o 
  -7   8  15      270.34      270.50     67.33 o 
  -6   8  15      188.67      204.82     48.09 o 
  -5   8  15       35.43       -2.89     31.30 o 
  -4   8  15        8.35       -0.29     29.92 o 
  -3   8  15       30.35       30.78     31.28 o 
  -2   8  15        1.70       29.09     32.54 o 
  -1   8  15        2.44      -12.33     34.34 o 
   0   8  15       82.97      110.89     38.14 o 
   1   8  15       15.24      -48.42     36.27 o 
   2   8  15       31.96        4.40     37.29 o 
  -8   9  15       13.02       51.30     38.74 o 
  -7   9  15        1.14       22.87     54.30 o 
  -6   9  15       93.55       47.29     60.78 o 
  -5   9  15       67.21       88.48     46.01 o 
  -4   9  15        6.13        0.00     43.80 o 
  -3   9  15       28.95       60.71     50.84 o 
  -2   9  15        0.31       -8.21     47.68 o 
  -1   9  15        8.03        7.95     50.88 o 
 -16   0  16       76.73       79.77     67.99 o 
 -15   0  16       35.05      170.81     63.79 o 
 -14   0  16        3.16       41.66     50.69 o 
 -13   0  16       44.75       67.56     38.90 o 
 -12   0  16       46.84       59.54     35.07 o 
 -11   0  16      351.39      432.82     44.41 o 
 -10   0  16       37.59       38.56     33.46 o 
  -9   0  16       30.34       23.23     31.88 o 
  -8   0  16       97.17      110.03     47.81 o 
  -7   0  16      349.14      390.88     50.69 o 
  -6   0  16       19.80      -15.10     23.49 o 
  -5   0  16      781.36      694.99     42.26 o 
  -4   0  16      675.42      676.27     41.66 o 
  -3   0  16      367.57      350.01     53.05 o 
  -2   0  16      272.36      347.39     54.75 o 
  -1   0  16      737.70      627.19     64.19 o 
   0   0  16      527.53      480.61     61.57 o 
   1   0  16      805.75      832.72     76.89 o 
   2   0  16       13.31        8.91     47.94 o 
   3   0  16        2.44        2.36     51.87 o 
   4   0  16      507.83      419.83     70.47 o 
   5   0  16     1255.80     1360.62    114.23 o 
   6   0  16      188.88      180.11     74.40 o 
   7   0  16      297.84      147.76     74.27 o 
 -16   1  16        0.14        3.68     45.41 o 
 -15   1  16       16.55       10.44     41.99 o 
 -14   1  16        1.02       -5.05     32.87 o 
 -13   1  16       35.95       36.81     30.35 o 
 -12   1  16       24.91       73.51     31.21 o 
 -11   1  16        0.72       50.61     29.61 o 
 -10   1  16      349.58      340.89     33.65 o 
  -9   1  16       23.17      -17.40     24.82 o 
  -8   1  16      708.65      842.66     44.00 o 
  -7   1  16       16.21      -16.55     25.43 o 
  -6   1  16      637.17      493.36     30.79 o 
  -5   1  16      701.78      734.56     32.60 o 
  -4   1  16      160.56      249.74     22.35 o 
  -3   1  16      622.22      592.90     33.22 o 
  -2   1  16       32.01       76.06     32.26 o 
  -1   1  16      731.17      723.66     48.30 o 
   0   1  16       10.29       11.39     32.39 o 
   1   1  16     1284.46     1153.68     63.19 o 
   2   1  16      741.15      715.34     51.53 o 
   3   1  16      708.74      645.29     51.94 o 
   4   1  16      263.01      274.48     43.63 o 
   5   1  16       28.48       19.08     45.80 o 
   6   1  16      342.83      411.36     57.01 o 
   7   1  16       26.83        4.32     51.20 o 
 -16   2  16       52.63      108.53    103.62 o 
 -15   2  16       12.04       40.18     34.42 o 
 -14   2  16        0.29       35.09     33.49 o 
 -13   2  16       10.18       -1.11     30.57 o 
 -12   2  16      556.47      628.53     41.67 o 
 -11   2  16      428.03      424.71     49.18 o 
 -10   2  16       17.88       38.33     33.92 o 
  -9   2  16      111.45      141.87     29.00 o 
  -8   2  16      437.65      614.06     38.27 o 
  -7   2  16      911.00     1014.46     59.66 o 
  -6   2  16      268.95      247.48     23.01 o 
  -5   2  16       59.43       65.73     17.75 o 
  -4   2  16      511.44      500.78     24.37 o 
  -3   2  16      408.71      434.15     30.66 o 
  -2   2  16      812.62      861.83     95.10 o 
  -1   2  16        1.43       76.97     31.83 o 
   0   2  16       61.60       58.73     31.96 o 
   1   2  16        8.28        2.97     30.38 o 
   2   2  16      483.18      348.92     41.05 o 
   3   2  16       12.75       37.43     37.41 o 
   4   2  16       11.25       31.80     41.16 o 
   5   2  16      154.19      171.99     48.08 o 
   6   2  16       21.81      -34.78     47.28 o 
 -15   3  16       11.64       27.03     36.70 o 
 -14   3  16       10.01       19.23     46.84 o 
 -13   3  16        5.77       18.20     30.41 o 
 -12   3  16       16.96       27.67     33.00 o 
 -11   3  16      151.04      222.47     31.64 o 
 -10   3  16        8.33      -15.70     30.36 o 
  -9   3  16        5.24       14.81     27.31 o 
  -8   3  16      138.29       96.65     27.89 o 
  -7   3  16      195.14      313.04     31.19 o 
  -6   3  16       63.79       16.70     20.90 o 
  -5   3  16       31.65       80.59     19.52 o 
  -4   3  16      290.05      401.59     27.25 o 
  -3   3  16       47.39      -29.62     19.75 o 
  -2   3  16        0.76      -21.27     29.75 o 
  -1   3  16       10.26      -38.11     31.74 o 
   0   3  16      309.55      313.32     51.74 o 
   1   3  16        1.22        5.55     33.21 o 
   2   3  16      244.68      213.23     38.71 o 
   3   3  16       18.40        8.91     37.67 o 
   4   3  16       30.99       19.85     41.22 o 
   5   3  16        8.79      -65.82     43.88 o 
   6   3  16      147.98      111.91     42.73 o 
 -15   4  16       40.32       71.42     37.52 o 
 -14   4  16        1.99       12.01     32.36 o 
 -13   4  16       25.24       94.78     32.02 o 
 -12   4  16       72.64       30.58     29.60 o 
 -11   4  16       41.01       48.69     29.07 o 
 -10   4  16        2.26      -18.77     27.94 o 
  -9   4  16      193.81      259.22     30.70 o 
  -8   4  16       59.73       44.30     20.46 o 
  -7   4  16        7.91       -1.25     20.20 o 
  -6   4  16      174.71      183.54     22.81 o 
  -5   4  16       42.19       43.41     18.03 o 
  -4   4  16      293.43      304.00     24.58 o 
  -3   4  16      529.31      551.78     30.93 o 
  -2   4  16      185.75      140.55     26.40 o 
  -1   4  16       34.56       41.90     31.52 o 
   0   4  16      699.54      650.79     49.03 o 
   1   4  16     1159.49      961.41     58.42 o 
   2   4  16       82.25       12.08     36.98 o 
   3   4  16       85.58       37.33     36.35 o 
   4   4  16        5.34      -23.55     44.13 o 
   5   4  16       89.78       38.21     48.98 o 
 -14   5  16       16.75       70.29     35.58 o 
 -13   5  16       21.91       18.77     38.71 o 
 -12   5  16        3.02       -4.83     44.34 o 
 -11   5  16       15.45       24.82     30.06 o 
 -10   5  16       26.16       55.82     34.28 o 
  -9   5  16       79.01       92.38     20.98 o 
  -8   5  16       36.23       44.08     21.43 o 
  -7   5  16       91.42       62.48     22.38 o 
  -6   5  16      268.42      369.07     29.84 o 
  -5   5  16       78.44       24.95     21.50 o 
  -4   5  16       30.30       37.01     21.58 o 
  -3   5  16       49.49       90.86     28.81 o 
  -2   5  16        6.50       20.89     26.30 o 
  -1   5  16       27.73       55.28     27.07 o 
   0   5  16       64.87       21.53     37.53 o 
   1   5  16      131.50      124.62     36.46 o 
   2   5  16       16.97       58.10     35.72 o 
   3   5  16        8.04       42.76     35.91 o 
   4   5  16        0.47     -113.28     75.52 o 
   5   5  16        1.87       26.33     57.21 o 
 -13   6  16        3.66       31.29     32.48 o 
 -12   6  16       16.70       25.98     31.58 o 
 -11   6  16       27.34       -2.90     28.78 o 
 -10   6  16       71.51      101.49     22.56 o 
  -9   6  16       57.63       36.67     22.57 o 
  -8   6  16      246.56      182.46     33.81 o 
  -7   6  16       16.37       19.11     23.84 o 
  -6   6  16       15.80       28.10     35.91 o 
  -5   6  16        1.90       14.62     23.92 o 
  -4   6  16      142.81      188.91     25.02 o 
  -3   6  16       39.46       71.96     28.52 o 
  -2   6  16      123.31      128.09     29.77 o 
  -1   6  16      160.99      160.25     39.06 o 
   0   6  16      113.56      168.02     36.71 o 
   1   6  16        3.14       41.48     46.01 o 
   2   6  16       29.97       50.97     50.52 o 
   3   6  16      191.55      185.84     60.16 o 
   4   6  16       94.54       40.65     56.27 o 
 -12   7  16        0.26       -5.87     37.44 o 
 -11   7  16       20.56       15.93     23.77 o 
 -10   7  16        0.36       21.39     24.72 o 
  -9   7  16        0.15       20.13     21.03 o 
  -8   7  16       25.28       30.54     21.22 o 
  -7   7  16      137.92      170.66     29.13 o 
  -6   7  16        7.25       17.65     32.14 o 
  -5   7  16      186.76      169.72     35.57 o 
  -4   7  16        5.18      -13.79     32.34 o 
  -3   7  16       26.62       58.38     32.20 o 
  -2   7  16       90.25       99.87     45.13 o 
  -1   7  16      301.71      361.78     42.34 o 
   0   7  16      156.56      221.86     47.66 o 
   1   7  16       20.77      106.43     38.41 o 
   2   7  16        1.07       58.48     81.22 o 
 -10   8  16       26.25       89.19     42.96 o 
  -9   8  16      101.85      214.68     42.64 o 
  -8   8  16        4.36       26.30     38.26 o 
  -7   8  16      246.75      274.56     69.56 o 
  -6   8  16       29.83        2.46     46.33 o 
  -5   8  16       20.40       60.74     33.97 o 
  -4   8  16       10.65       53.33     49.64 o 
  -3   8  16       77.91      103.56     34.47 o 
  -2   8  16      110.77      180.24     38.82 o 
  -1   8  16        0.02       10.66     36.26 o 
   0   8  16      168.39      206.48     41.49 o 
 -15   1  17      115.93      167.39     47.09 o 
 -14   1  17        0.22       38.51     34.69 o 
 -13   1  17        1.76       42.51     38.73 o 
 -12   1  17      161.57      240.75     34.91 o 
 -11   1  17       68.81       57.97     30.74 o 
 -10   1  17      222.99      242.48     32.91 o 
  -9   1  17      105.02      120.28     28.51 o 
  -8   1  17      108.95      109.40     27.92 o 
  -7   1  17       92.03       99.43     19.44 o 
  -6   1  17      319.76      263.80     21.92 o 
  -5   1  17       51.39       44.73     19.63 o 
  -4   1  17      307.07      275.18     23.45 o 
  -3   1  17      122.86      115.04     32.91 o 
  -2   1  17      306.36      269.70     39.01 o 
  -1   1  17      423.79      398.29     39.16 o 
   0   1  17       46.29       69.29     35.98 o 
   1   1  17      167.32      137.61     38.07 o 
   2   1  17       57.81       49.99     37.55 o 
   3   1  17       52.33       43.09     39.78 o 
   4   1  17       14.16      -58.45     42.18 o 
   5   1  17       25.63       15.54     47.78 o 
   6   1  17      210.95      208.08     54.44 o 
 -15   2  17       13.98        7.23     35.69 o 
 -14   2  17       79.18      143.16     60.57 o 
 -13   2  17      147.04      169.76     43.01 o 
 -12   2  17        1.82       21.81     29.51 o 
 -11   2  17        4.17       12.08     29.31 o 
 -10   2  17        8.21       21.13     27.47 o 
  -9   2  17      128.58      161.56     31.14 o 
  -8   2  17        0.77       21.74     42.79 o 
  -7   2  17       87.40       99.57     20.99 o 
  -6   2  17        9.75      -10.94     16.50 o 
  -5   2  17      241.16      246.38     20.49 o 
  -4   2  17      357.09      303.20     28.74 o 
  -3   2  17        0.77      -25.66     32.82 o 
  -2   2  17      183.70      203.30     36.43 o 
  -1   2  17      139.05      161.97     52.20 o 
   0   2  17       69.08       67.73     49.38 o 
   1   2  17        3.60      -73.49     48.99 o 
   2   2  17      462.98      439.87     45.99 o 
   3   2  17       87.44      111.52     41.87 o 
   4   2  17       28.49        8.27     46.04 o 
   5   2  17      290.69      345.52     53.52 o 
 -15   3  17       91.65       93.18     39.81 o 
 -14   3  17        2.59       22.94     31.72 o 
 -13   3  17       11.43       15.89     32.90 o 
 -12   3  17      114.03      161.54     33.43 o 
 -11   3  17      140.97      231.54     33.87 o 
 -10   3  17       18.20        3.82     29.57 o 
  -9   3  17        0.66       32.80     28.75 o 
  -8   3  17       17.93      -15.41     19.97 o 
  -7   3  17       32.68       25.26     21.36 o 
  -6   3  17       15.82       37.28     17.28 o 
  -5   3  17        4.98       15.69     18.75 o 
  -4   3  17       42.31       41.24     21.86 o 
  -3   3  17       56.86       60.51     34.33 o 
  -2   3  17      114.02      123.13     34.20 o 
  -1   3  17       91.28      123.02     51.81 o 
   0   3  17      153.30      220.69     40.77 o 
   1   3  17      200.36      168.78     54.62 o 
   2   3  17      652.24      681.77     52.68 o 
   3   3  17        2.45       27.71     39.40 o 
   4   3  17      293.41      311.40     46.98 o 
   5   3  17        9.46      -16.05     52.07 o 
 -14   4  17       22.20       87.79     36.67 o 
 -13   4  17       11.14      -26.23     31.50 o 
 -12   4  17       87.21      130.26     34.69 o 
 -11   4  17       74.10       67.40     32.47 o 
 -10   4  17       21.48       24.38     29.30 o 
  -9   4  17       28.69       -2.41     51.68 o 
  -8   4  17       80.57      121.55     37.27 o 
  -7   4  17      259.69      289.98     26.19 o 
  -6   4  17      196.14      201.74     24.37 o 
  -5   4  17        9.88      -28.84     22.87 o 
  -4   4  17       30.11       38.81     23.96 o 
  -3   4  17        4.24      -16.20     27.12 o 
  -2   4  17      371.96      429.79     35.36 o 
  -1   4  17       42.82       46.96     35.83 o 
   0   4  17      228.92      207.41     38.29 o 
   1   4  17      688.41      697.02     59.01 o 
   2   4  17       48.54       39.23     37.59 o 
   3   4  17      433.24      469.33     50.93 o 
   4   4  17      149.30      185.03     47.37 o 
 -13   5  17        5.67       33.79     33.27 o 
 -12   5  17      140.79      140.98     46.46 o 
 -11   5  17       39.62       -6.69     31.81 o 
 -10   5  17      109.69      107.17     38.70 o 
  -9   5  17       16.35       -0.67     21.35 o 
  -8   5  17      186.26      201.96     25.32 o 
  -7   5  17      111.52      103.95     30.86 o 
  -6   5  17      117.85      134.63     23.66 o 
  -5   5  17       73.31       61.01     23.06 o 
  -4   5  17      247.19      269.42     27.72 o 
  -3   5  17      542.38      507.67     38.69 o 
  -2   5  17       17.39       10.91     28.04 o 
  -1   5  17      197.83      275.59     33.89 o 
   0   5  17        1.02      -20.67     36.85 o 
   1   5  17      195.91      159.97     40.43 o 
   2   5  17       11.11       40.22     40.32 o 
   3   5  17      206.18      199.16     41.89 o 
 -12   6  17       14.56       21.80     31.49 o 
 -11   6  17        2.66       19.05     21.65 o 
 -10   6  17      119.10      102.46     23.79 o 
  -9   6  17      440.74      529.42     32.34 o 
  -8   6  17      189.67      124.50     26.72 o 
  -7   6  17       31.04      -13.30     28.12 o 
  -6   6  17        7.40       42.03     22.97 o 
  -5   6  17      194.30      314.47     28.79 o 
  -4   6  17      127.01       96.32     24.76 o 
  -3   6  17       12.57       41.26     31.09 o 
  -2   6  17       61.85       85.31     30.62 o 
  -1   6  17       12.47      -23.23     39.97 o 
   0   6  17      109.83      103.74     37.36 o 
   1   6  17       28.07       79.39     56.39 o 
   2   6  17       18.13       21.59     53.59 o 
 -11   7  17      112.78      128.72     27.01 o 
 -10   7  17       33.74       36.99     24.90 o 
  -9   7  17        3.88       47.75     25.50 o 
  -8   7  17       53.21       69.45     26.90 o 
  -7   7  17       52.94       95.22     40.35 o 
  -6   7  17       25.63      -62.98     44.01 o 
  -5   7  17        4.14      -21.80     47.35 o 
  -4   7  17        2.66       72.26     36.05 o 
  -3   7  17       70.93       33.73     39.13 o 
  -2   7  17        9.06        4.86     35.02 o 
  -1   7  17        1.97      -30.48     36.87 o 
   0   7  17       62.05       52.69     41.18 o 
   1   7  17        9.56      -16.83     51.29 o 
  -8   8  17       53.71       67.33     39.22 o 
  -7   8  17        1.43      -23.71     62.88 o 
  -6   8  17        9.55       17.44     35.60 o 
  -5   8  17       49.92       39.37     37.53 o 
  -4   8  17       42.33       57.24     37.40 o 
  -3   8  17        0.03       10.42     37.37 o 
  -2   8  17       17.97      -54.12     36.81 o 
 -15   0  18       20.34       19.12     63.27 o 
 -14   0  18       31.73      116.58     64.32 o 
 -13   0  18       35.47      122.48     59.86 o 
 -12   0  18       42.95      137.80     58.16 o 
 -11   0  18       36.61      125.10     57.11 o 
 -10   0  18      286.87      284.65     61.17 o 
  -9   0  18       25.07      -61.04     52.79 o 
  -8   0  18       18.22       20.96     50.17 o 
  -7   0  18       50.62       63.10     25.74 o 
  -6   0  18      407.14      342.71     33.77 o 
  -5   0  18      549.55      516.02     40.78 o 
  -4   0  18      329.38      326.56     58.03 o 
  -3   0  18       24.75       21.88     51.48 o 
  -2   0  18      205.21      129.03     54.89 o 
  -1   0  18      411.69      352.37     60.26 o 
   0   0  18      339.37      242.47     58.82 o 
   1   0  18       76.35      152.48     56.33 o 
   2   0  18      240.37      205.53     59.99 o 
   3   0  18      261.75      214.57     64.58 o 
   4   0  18        2.75       28.16     66.54 o 
 -15   1  18        8.65       45.63     42.50 o 
 -14   1  18        0.45        2.77     35.84 o 
 -13   1  18       46.29       41.02     33.84 o 
 -12   1  18       38.27       41.62     32.46 o 
 -11   1  18       32.72        3.21     31.19 o 
 -10   1  18       61.17       70.31     31.68 o 
  -9   1  18       92.62      133.14     30.85 o 
  -8   1  18      339.04      348.83     59.08 o 
  -7   1  18      184.49      204.74     19.88 o 
  -6   1  18       49.05       93.60     20.11 o 
  -5   1  18      184.06      122.30     22.32 o 
  -4   1  18        1.50      -15.88     30.31 o 
  -3   1  18      367.54      510.58     47.66 o 
  -2   1  18        2.03       12.08     33.64 o 
  -1   1  18      279.59      252.34     40.66 o 
   0   1  18      852.48      843.24     56.39 o 
   1   1  18      228.02      173.53     43.69 o 
   2   1  18      101.24       94.44     40.47 o 
   3   1  18        8.57       10.68     41.55 o 
   4   1  18      216.27      228.69     75.06 o 
 -15   2  18        1.56       30.23     40.15 o 
 -14   2  18       12.25       18.33     36.09 o 
 -13   2  18        4.52       27.19     36.67 o 
 -12   2  18       57.97       61.69     31.43 o 
 -11   2  18        7.09        1.04     31.23 o 
 -10   2  18        6.05       16.35     31.20 o 
  -9   2  18       46.69       64.68     31.46 o 
  -8   2  18      198.93      138.97     22.18 o 
  -7   2  18      183.29      182.49     25.69 o 
  -6   2  18      346.31      291.12     21.62 o 
  -5   2  18      159.26      130.88     25.12 o 
  -4   2  18      114.17      107.66     27.13 o 
  -3   2  18      103.13       80.64     36.72 o 
  -2   2  18      919.68      931.07     59.51 o 
  -1   2  18      983.57     1072.48     64.26 o 
   0   2  18       30.40       16.19     37.95 o 
   1   2  18       82.92       41.70     37.28 o 
   2   2  18      390.17      380.24     46.78 o 
   3   2  18      475.11      475.33     53.13 o 
   4   2  18       20.08      -21.84     45.09 o 
 -14   3  18       10.64       25.29     35.46 o 
 -13   3  18       27.20       22.87     34.18 o 
 -12   3  18        4.65       33.10     33.11 o 
 -11   3  18        4.64       56.11     33.28 o 
 -10   3  18        1.90       71.89     36.55 o 
  -9   3  18      119.72       74.10     39.05 o 
  -8   3  18      100.05      136.93     23.77 o 
  -7   3  18       13.64       46.51     47.70 o 
  -6   3  18       83.69      150.32     19.94 o 
  -5   3  18      160.86      115.87     23.83 o 
  -4   3  18        0.15       13.11     24.86 o 
  -3   3  18        9.37       47.63     36.14 o 
  -2   3  18       94.43      138.97     42.70 o 
  -1   3  18      144.06       54.85     36.63 o 
   0   3  18       59.62       88.33     38.33 o 
   1   3  18        1.74       54.75     36.65 o 
   2   3  18        6.36       44.60     41.61 o 
   3   3  18        2.16       59.97     63.20 o 
   4   3  18      115.76      103.10     47.44 o 
 -13   4  18       10.71       86.97     35.59 o 
 -12   4  18       22.19        3.49     32.52 o 
 -11   4  18       99.49      112.37     32.66 o 
 -10   4  18       23.22       78.87     39.56 o 
  -9   4  18      183.75      207.94     50.18 o 
  -8   4  18       55.65       12.74     23.64 o 
  -7   4  18       11.75       51.44     32.30 o 
  -6   4  18      152.64      222.57     21.72 o 
  -5   4  18       77.99       92.08     24.83 o 
  -4   4  18       83.68       59.48     23.99 o 
  -3   4  18        0.99       -9.60     29.15 o 
  -2   4  18       37.86       50.93     57.51 o 
  -1   4  18        4.86       51.43     50.76 o 
   0   4  18        8.42      -26.24     36.95 o 
   1   4  18       16.48      -19.95     39.49 o 
   2   4  18       74.46       84.11     41.07 o 
   3   4  18        5.55       32.30     69.69 o 
 -12   5  18       64.38       35.78     32.36 o 
 -11   5  18        2.12       19.45     51.68 o 
 -10   5  18      152.63      124.00     41.01 o 
  -9   5  18      241.39      263.40     26.92 o 
  -8   5  18       97.25       54.12     24.49 o 
  -7   5  18        2.58      -13.31     18.10 o 
  -6   5  18       24.01        7.88     21.64 o 
  -5   5  18      125.60      205.70     26.11 o 
  -4   5  18       32.38       25.93     30.17 o 
  -3   5  18      147.67      139.41     32.91 o 
  -2   5  18        3.97      -20.97     29.53 o 
  -1   5  18       79.18       71.15     37.86 o 
   0   5  18      129.62       99.98     41.58 o 
   1   5  18       13.22        7.85     40.64 o 
   2   5  18       71.84       84.80     45.65 o 
 -11   6  18       30.06       43.47     23.67 o 
 -10   6  18       18.80       18.86     25.16 o 
  -9   6  18       59.34       54.74     26.41 o 
  -8   6  18        2.17       15.19     25.99 o 
  -7   6  18       33.04       60.57     22.99 o 
  -6   6  18       12.27       45.03     25.78 o 
  -5   6  18       67.95       82.39     26.36 o 
  -4   6  18       11.89       -1.51     31.32 o 
  -3   6  18       73.28       63.09     33.49 o 
  -2   6  18        1.58        9.98     39.93 o 
  -1   6  18       60.55       84.81     41.74 o 
   0   6  18        2.52       37.90     49.57 o 
   1   6  18        2.60        4.45     52.58 o 
  -9   7  18      115.81      112.41     28.15 o 
  -8   7  18       55.99      173.54     45.45 o 
  -7   7  18        5.70        8.13     43.25 o 
  -6   7  18        3.12       24.68     41.85 o 
  -5   7  18        2.20      -45.40     63.73 o 
  -4   7  18       21.81       22.57     36.33 o 
  -3   7  18       11.17       64.08     37.70 o 
  -2   7  18        9.16       47.34     38.47 o 
 -14   1  19      124.17      179.29     39.24 o 
 -13   1  19       29.78       58.03     35.28 o 
 -12   1  19       17.08       63.28     34.08 o 
 -11   1  19       66.02      101.55     34.75 o 
 -10   1  19      197.99      234.90     37.09 o 
  -9   1  19        2.44       10.52     38.51 o 
  -8   1  19        6.46       19.51     23.90 o 
  -7   1  19       43.27       61.26     26.53 o 
  -6   1  19      380.62      332.65     25.04 o 
  -5   1  19      256.62      192.98     23.87 o 
  -4   1  19        8.91       10.65     35.10 o 
  -3   1  19        2.17       -1.13     42.18 o 
  -2   1  19      293.32      269.07     53.84 o 
  -1   1  19       82.52       59.18     44.28 o 
   0   1  19      127.84      162.80     56.65 o 
   1   1  19       49.15       36.26     40.47 o 
   2   1  19      271.19      284.55     46.37 o 
   3   1  19        0.69      -41.50     44.81 o 
 -14   2  19        1.50       31.90     36.53 o 
 -13   2  19        0.25       26.32     33.07 o 
 -12   2  19       53.93       73.26     33.27 o 
 -11   2  19       29.12       42.91     32.68 o 
 -10   2  19      287.70      344.38     38.71 o 
  -9   2  19      319.16      334.72     63.70 o 
  -8   2  19       55.53       31.23     44.41 o 
  -7   2  19       26.52       15.14     19.34 o 
  -6   2  19      143.64      172.08     26.53 o 
  -5   2  19        1.20      -21.07     25.95 o 
  -4   2  19      209.37      232.89     42.28 o 
  -3   2  19       23.14       11.81     39.10 o 
  -2   2  19      380.62      328.28     43.91 o 
  -1   2  19       60.98      106.79     40.60 o 
   0   2  19      254.03      260.51     92.87 o 
   1   2  19      145.16      150.11     53.38 o 
   2   2  19       46.26       81.72     42.81 o 
   3   2  19       32.17       35.30     66.87 o 
 -13   3  19       10.64       99.86     38.68 o 
 -12   3  19        6.69       42.51     34.43 o 
 -11   3  19        0.06      -13.75     32.21 o 
 -10   3  19      146.28      171.37     44.15 o 
  -9   3  19      161.23      104.45     28.51 o 
  -8   3  19       32.62       47.04     24.16 o 
  -7   3  19        3.55       -0.08     17.59 o 
  -6   3  19      366.61      399.76     25.53 o 
  -5   3  19      459.05      476.38     38.14 o 
  -4   3  19       13.99      -19.04     34.98 o 
  -3   3  19       15.19       73.43     39.50 o 
  -2   3  19       62.06       82.06     39.20 o 
  -1   3  19      102.68       50.54     39.94 o 
   0   3  19        5.02        0.27     39.52 o 
   1   3  19        0.58      -40.98     41.35 o 
   2   3  19        3.22      -22.01     42.23 o 
 -12   4  19        5.34       45.60     36.53 o 
 -11   4  19      140.39      197.55     55.67 o 
 -10   4  19       11.89        3.78     26.04 o 
  -9   4  19       43.90      101.58     23.85 o 
  -8   4  19       29.25       44.27     27.51 o 
  -7   4  19      132.35      138.30     20.44 o 
  -6   4  19       60.75       56.92     23.84 o 
  -5   4  19       24.97        4.33     24.14 o 
  -4   4  19       16.84       23.70     31.80 o 
  -3   4  19       41.26       76.52     42.31 o 
  -2   4  19       40.26       22.95     40.55 o 
  -1   4  19       11.02        9.23     38.56 o 
   0   4  19      188.43      176.33     45.34 o 
   1   4  19        4.85       31.40     42.68 o 
 -11   5  19        1.34       22.39     22.71 o 
 -10   5  19       24.85       31.46     23.57 o 
  -9   5  19       65.92       76.77     25.92 o 
  -8   5  19       45.60      103.95     31.47 o 
  -7   5  19       39.71       58.81     22.54 o 
  -6   5  19       75.11       27.40     23.79 o 
  -5   5  19       32.96       51.79     27.19 o 
  -4   5  19        1.31       -3.43     32.81 o 
  -3   5  19      245.39      352.69     38.94 o 
  -2   5  19      245.09      334.27     94.58 o 
  -1   5  19        7.20      -33.80     41.26 o 
   0   5  19       43.20       34.29     40.70 o 
  -9   6  19       11.61       53.46     26.96 o 
  -8   6  19       18.48       34.27     20.70 o 
  -7   6  19       20.90      -20.40     22.30 o 
  -6   6  19        4.17       31.47     23.91 o 
  -5   6  19        1.60       -4.59     26.23 o 
  -4   6  19       47.58       53.32     34.24 o 
  -3   6  19      112.87      114.52     43.31 o 
  -2   6  19        0.67      -12.38     42.58 o 
 -13   0  20        4.03        7.86     63.01 o 
 -12   0  20       78.16      137.67     65.37 o 
 -11   0  20      620.18      598.64     80.69 o 
 -10   0  20      918.40      888.65     82.66 o 
  -8   0  20      183.88      130.94     38.77 o 
  -7   0  20        0.24      -21.37     28.17 o 
  -6   0  20      344.30      362.28     38.32 o 
  -5   0  20        8.61      -29.21     44.54 o 
  -4   0  20      386.68      390.49     61.70 o 
  -3   0  20      152.76      147.10     62.61 o 
  -2   0  20      580.25      525.02     72.96 o 
  -1   0  20       10.60       53.31     61.44 o 
   0   0  20      241.19      160.73     64.71 o 
   1   0  20      449.93      513.75     77.02 o 
 -13   1  20        0.03       41.03     37.61 o 
 -12   1  20        5.68       19.13     40.32 o 
 -11   1  20        1.47      -22.38     42.65 o 
 -10   1  20       11.16       21.58     44.73 o 
  -9   1  20        4.30       29.66     22.15 o 
  -8   1  20       46.64       95.75     18.46 o 
  -7   1  20       72.81       31.78     20.85 o 
  -6   1  20        0.55       -5.87     25.93 o 
  -5   1  20       72.74      105.82     29.71 o 
  -4   1  20       79.75       61.14     55.93 o 
  -3   1  20      287.89      233.37     45.89 o 
  -2   1  20      185.11      210.74     44.04 o 
  -1   1  20       16.02       42.66     43.69 o 
   0   1  20       34.67       24.78     43.29 o 
   1   1  20       25.17      -43.80     42.11 o 
 -13   2  20       59.32       85.29     37.92 o 
 -12   2  20        1.99       28.53     34.39 o 
 -11   2  20       35.46      -10.30     35.56 o 
 -10   2  20      117.40      183.04     46.94 o 
  -9   2  20       46.81       61.48     22.47 o 
  -8   2  20       21.76      -21.32     19.12 o 
  -7   2  20        3.87       18.46     19.79 o 
  -6   2  20        1.56        9.31     22.06 o 
  -5   2  20        6.46       -0.10     27.79 o 
  -4   2  20        6.17      -38.38     38.75 o 
  -3   2  20       16.07      -12.51     58.03 o 
  -2   2  20        4.81       30.33     55.67 o 
  -1   2  20       31.42       39.39     42.46 o 
   0   2  20        7.26       23.40     42.09 o 
   1   2  20       77.59      105.72     44.07 o 
 -12   3  20        7.68       38.79     35.59 o 
 -11   3  20       80.50      146.86     46.40 o 
 -10   3  20       94.40       47.07     24.98 o 
  -9   3  20       76.24       65.81     23.83 o 
  -8   3  20       17.45       26.28     18.06 o 
  -7   3  20        4.62       -1.18     19.41 o 
  -6   3  20       10.71        7.89     25.76 o 
  -5   3  20        2.77       -3.04     28.77 o 
  -4   3  20       22.75       -8.08     40.08 o 
  -3   3  20       10.83       43.95     40.03 o 
  -2   3  20       10.08       24.32     41.22 o 
  -1   3  20       52.30       91.89     42.76 o 
   0   3  20       58.54       58.32     42.77 o 
 -11   4  20        1.13      -13.43     21.33 o 
 -10   4  20       73.97       22.59     23.20 o 
  -9   4  20       45.05       76.43     24.89 o 
  -8   4  20        4.31       14.57     17.95 o 
  -7   4  20       18.76      -11.86     22.95 o 
  -6   4  20       94.11       77.55     25.38 o 
  -5   4  20        4.11       -2.97     25.03 o 
  -4   4  20       58.51       82.08     40.39 o 
  -3   4  20       14.19       41.20     41.35 o 
  -2   4  20        8.66       60.00     43.46 o 
  -1   4  20       96.62       74.75     43.11 o 
  -9   5  20       21.89       10.69     25.25 o 
  -8   5  20       54.38       39.65     18.84 o 
  -7   5  20       37.50       63.79     31.14 o 
  -6   5  20        6.02       -4.91     24.49 o 
  -5   5  20       17.54      -16.14     34.11 o 
  -4   5  20       48.20      109.17     34.60 o 
  -3   5  20       96.25       84.15     44.55 o 
  -2   5  20       32.63       55.45     42.02 o 
 -12   1  21        2.02       30.66     45.90 o 
 -11   1  21        4.76       24.23     44.28 o 
 -10   1  21       27.95       33.86     24.10 o 
  -9   1  21        1.83      -12.29     24.76 o 
  -8   1  21      169.86      126.64     20.56 o 
  -7   1  21       67.71       52.91     20.96 o 
  -6   1  21        0.05       18.98     36.62 o 
  -5   1  21       33.47       26.80     40.15 o 
  -4   1  21       45.04      139.17     44.64 o 
  -3   1  21       13.71       20.72     42.69 o 
  -2   1  21        0.38       35.16     44.90 o 
  -1   1  21       48.82       33.42     44.96 o 
 -11   2  21       62.08       79.65     48.06 o 
 -10   2  21        1.49       14.77     25.23 o 
  -9   2  21        0.25        3.80     16.88 o 
  -8   2  21        0.21       -8.66     18.98 o 
  -7   2  21       18.24        6.11     20.52 o 
  -6   2  21       80.56      109.25     28.44 o 
  -5   2  21       20.52      -42.34     39.41 o 
  -4   2  21      103.11      118.98     43.63 o 
  -3   2  21       26.00       49.50     42.79 o 
  -2   2  21       76.44       90.90     47.28 o 
  -1   2  21       76.32      161.82     47.51 o 
 -10   3  21       12.55       22.93     22.54 o 
  -9   3  21        9.87       -0.27     16.51 o 
  -8   3  21       46.69       -2.99     18.57 o 
  -7   3  21        0.72      -19.97     21.61 o 
  -6   3  21        7.23       19.26     27.70 o 
  -5   3  21       74.87      195.23     44.22 o 
  -4   3  21      273.74      298.22     46.97 o 
  -3   3  21        0.78      -13.97     44.01 o 
  -2   3  21        5.38      -61.07     44.67 o 
  -9   4  21        3.57       23.61     17.03 o 
  -8   4  21       69.29       56.14     19.43 o 
  -7   4  21        5.54       19.95     23.28 o 
  -6   4  21       20.71       70.09     26.82 o 
  -5   4  21        4.72       46.57     43.66 o 
  -4   4  21      112.36      134.84     43.10 o 
  -9   0  22       38.71       -0.89     28.16 o 
  -8   0  22       42.42       39.25     26.30 o 
  -7   0  22        0.08       33.49     29.77 o 
  -6   0  22       30.38       63.66     57.11 o 
  -5   0  22      458.70      417.87     72.96 o 
  -4   0  22       73.32        9.56     64.45 o 
  -3   0  22       15.29       -7.60     60.91 o 
  -9   1  22       14.74        0.46     17.57 o 
  -8   1  22        0.29      -24.48     19.49 o 
  -7   1  22       12.01       46.59     21.51 o 
  -6   1  22       23.02       36.57     38.47 o 
  -5   1  22       30.06       21.68     42.57 o 
  -4   1  22        9.98       19.46     44.74 o 
  -8   2  22      229.27      194.94     22.62 o 
  -7   2  22        2.06      -14.57     39.24 o 
  -6   2  22       33.33       27.40     39.30 o 
  -5   2  22       18.75      -11.82     42.17 o 
  -4   2  22      214.54      236.77     47.46 o 
                                                 
